# Supplementary material for: Does bathymetry drive coastal whale shark (Rhincodon typus) aggregations?
Source: PeerJ. 2018 Jun 8;6:e4904. doi: 10.7717/peerj.4904 (PMC5995094; doi:10.7717/peerj.4904)
Supplement: Supplemental Information 1 — Values for each variable extracted at each aggregation and non-aggregation site. [file peerj-06-4904-s001.csv]

ID	presence	d_mean	d20_max	d20_mean	d20_range	d20_SD	g_mean	g20_mean	g20_max	g20_SD	c_min	c_max	c20_min	c20_max	c20_mean	200m	1000m	aspect	chl_max	temp_max
1	1	-34	-204	-43.111252	193	33.612404	0.063293	0.241841	2.441962	0.000019	-0.000001	-0.000001	-0.000173	0.000178	0	0.163297	0.353905	74.744881	0.360195	30.011801
2	1	-15	-682	-163.370323	681	113.703705	0.520249	1.387936	9.72946	0.000065	0.000041	0.000041	-0.000473	0.001047	0.000005	0.073044	0.283372	281.56012	0.502324	28.8561
3	1	-11	-2261	-611.027559	2259	688.439343	0.89804	4.241414	29.836218	0.000231	-0.000002	-0.000002	-0.002468	0.002208	0.000006	0.02172	0.042527	140.233856	0.504766	30.306499
4	1	-6	-667	-258.165414	665	192.257715	2.531301	2.753514	10.58625	0.000209	-0.000044	-0.000044	-0.000802	0.000706	0.000013	0.045161	0.482707	349.69516	0.916318	30.874899
5	1	-29	-389	-134.423321	372	106.668971	0.242689	0.929096	3.512893	0.000042	-0.00003	-0.00003	-0.000238	0.000231	0.000002	0.096832	0.47307	186.072464	1.1361	30.2764
6	1	-25	-1437	-232.719626	1435	378.907485	1.042179	2.332857	18.613319	0.000135	-0.000038	-0.000038	-0.001216	0.000883	0.000004	0.059975	0.132476	257.735229	0.38932	30.705502
7	1	-28	-2247	-442.894264	2245	610.025055	2.643475	3.931975	14.2665	0.000099	0.000067	0.000067	-0.000517	0.000554	0.000001	0.018567	0.076173	171.046295	0.494299	31.0821
8	1	-26	-289	-94.995964	287	81.713396	0.08389	0.506296	1.473847	0.000018	-0.000004	-0.000004	-0.00011	0.000082	0.000001	0.140548	0.431305	217.874985	0.435739	29.465801
9	1	-19	-914	-282.625899	912	195.169124	0.57463	1.898123	12.062182	0.000108	0.000032	0.000032	-0.00112	0.001106	0.000009	0.055307	0.33974	191.159943	1.046659	30.806999
10	1	-15	-234	-26.468504	232	34.412443	0.053057	0.368316	2.168155	0.000018	0.000003	0.000003	-0.00014	0.000149	0.000001	0.172404	1.017731	135	0.449819	31.4643
11	1	-48	-375	-49.062898	373	20.27934	0.322727	0.297816	9.562531	0.000039	0.000017	0.000017	-0.000617	0.000538	0.000002	0.171814	0.391393	223.15239	0.451761	30.793701
12	1	-10	-118	-27.626582	116	26.628278	0.25846	0.25881	0.907332	0.000007	0.000005	0.000005	-0.000051	0.000049	0	0.657897	0.846644	90	1.708383	28.4389
13	1	-38	-88	-43.767427	79	19.878849	0.082698	0.188353	3.626212	0.000012	-0.00004	-0.00004	-0.000246	0.000241	0.000003	0.48712	0.542861	45	0.5440021	30.673302
14	1	-7	-127	-12.22449	125	23.029853	0.172573	0.377055	6.495961	0.000039	-0.000038	-0.000038	-0.000901	0.000604	0.000023	0.215588	0.406803	303.690063	0.420618	31.9103
15	0	-25	-104	-48.804293	102	27.744976	-0.000211	0.306023	1.49056	0.228913	-0.000003	-0.000003	-0.000178	0.000107	0.000001	46.13551089	107.512563	135	9.84127	18.510101
16	0	-84	-2392	-341.273212	2382	544.157499	0.000422	3.253816	22.424419	4.384606	-0.000013	-0.000013	-0.001027	0.000939	0.000008	2.800989032	11.46310402	118.637856	3.936828	28.390598
17	0	-124	-601	-229.62709	599	191.098019	0.000844	1.287336	5.582014	1.053716	0.000019	0.000019	-0.000406	0.000293	0.000004	1.930539155	37.00293412	337.391418	0.22556	30.2708
18	0	-9	-93	-24.667173	92	22.336849	0.000211	0.144705	0.567998	0.124674	0.000006	0.000006	-0.000031	0.00003	0	48.58604149	117.4480413	99.415627	0.798176	29.8032
19	0	-113	-1126	-427.746429	1125	348.225985	0.00095	2.814213	7.404889	1.339868	-0.000006	-0.000006	-0.000273	0.000346	0.000003	2.266328997	16.58654363	119.511497	0.256077	31.338301
20	0	-41	-576	-65.104669	574	102.61634	0	0.666264	5.183383	1.061536	0.000006	0.000006	-0.000144	0.000144	0.000001	13.6123926	34.84024441	70.346176	3.652665	30.335199
21	0	-39	-253	-33.890675	251	32.543159	-0.000739	0.612594	5.224128	0.691886	-0.000009	-0.000009	-0.000617	0.000586	0.000004	8.188101947	118.3885658	303.690063	0.796034	31.5343
22	0	-45	-55	-46.826546	25	3.775577	0.000106	0.033534	0.493443	0.035621	-0.000001	-0.000001	-0.000029	0.000041	0	75.42811085	116.9859583	39.104485	0.829748	25.504501
23	0	-547	-2272	-914.183689	2271	688.10461	0	4.784021	16.61087	2.867643	-0.000007	-0.000007	-0.000895	0.000984	0.000004	0	2.12286028	234.462326	0.085976	29.568701
24	0	-111	-184	-111.626225	147	13.17995	0.000317	0.190468	1.93386	0.242427	0.000005	0.000005	-0.000154	0.000188	0.000001	20.50032486	372.883442	176.2686	0.663161	27.873301
25	0	-1165	-2587	-1165.946415	2535	816.71625	-0.007915	4.146231	11.284028	2.283824	-0.000158	-0.000158	-0.000374	0.000438	0.000001	0	0	84.289406	4.555143	26.909401
26	0	-761	-1269	-605.370258	1268	351.684573	-0.001372	2.430776	8.92357	1.744543	0.000009	0.000009	-0.000386	0.000286	0.000002	0	8.418487171	21.861742	0.185211	30.2757
27	0	-2	-22	-2.1184	21	0.965185	0	0.010446	1.325281	0.068405	0	0	-0.000008	0.000114	0.000001	23.17962732	28.10773179	264.805573	2.026665	31.805901
28	0	-2662	-3380	-2553.020316	3099	636.471933	-0.000211	3.669886	10.707724	2.485126	0.000003	0.000003	-0.000295	0.000374	0	0	0	196.488754	0.04957	30.091599
29	0	-15	-22	-13.993077	20	4.594724	-0.000211	0.037042	0.232667	0.02655	-0.000001	-0.000001	-0.000016	0.000014	0	218.448348	270.9645246	332.818878	2.32814	31.497902
30	0	-418	-1555	-541.348085	1554	518.28827	0	2.984208	8.532343	1.945025	0.000007	0.000007	-0.000391	0.000448	0.000003	0	7.224986028	255.96376	0.432565	31.301199
31	0	-474	-2442	-1472.706917	2441	623.198264	0.002111	6.474745	20.098452	4.349051	0.000207	0.000207	-0.001118	0.000921	0.000008	0	2.26157982	5.194429	0.1304	31.4699
32	0	-30	-52	-29.775763	50	10.432823	-0.000739	0.131004	0.532994	0.086666	-0.000001	-0.000001	-0.000035	0.000046	0	67.70373108	72.77510449	23.063601	7.437638	30.1679
33	0	-2131	-4032	-2385.786552	4030	967.975997	0.000106	12.20766	45.086349	8.101495	-0.000003	-0.000003	-0.004681	0.003258	0.000006	0	0	245.202133	0.044768	28.9625
34	0	-536	-1109	-658.266566	909	183.864354	0	2.22171	5.022351	1.030308	0.000003	0.000003	-0.000168	0.000159	0	0	16.8929574	92.13868	1.024537	29.579201
35	0	-13	-23	-11.141239	20	3.165451	0.000106	0.077146	0.407927	0.058054	0.000002	0.000002	-0.00005	0.000045	0	89.85470958	134.5563473	322.488464	1.872821	31.313801
36	0	-81	-237	-95.457587	233	32.980928	0.000739	0.633206	3.355141	0.616371	-0.00001	-0.00001	-0.000288	0.000271	0.000003	2.356829965	76.83575205	45	3.362695	21.4529
37	0	-4631	-4891	-4036.254148	4773	1045.018478	-0.001583	5.798805	23.926828	6.697111	-0.000018	-0.000018	-0.000941	0.000818	-0.000001	0	0	213.195969	0.062121	29.869701
38	0	-1017	-4226	-982.846656	4224	825.065702	-0.004749	6.647112	26.502083	6.060064	-0.000034	-0.000034	-0.000724	0.001036	0.000017	0	0	11.309933	0.215024	30.1791
39	0	-53	-1153	-304.956905	1151	322.693773	0	2.022806	7.281151	1.515085	-0.00002	-0.00002	-0.00042	0.000331	0.000001	3.796019702	17.92056739	233.130096	3.026599	29.540701
40	0	-1025	-2136	-1187.306439	2135	710.160909	0	3.76653	10.123777	2.973855	-0.00001	-0.00001	-0.000501	0.000421	0.000005	0	0.113296202	75.79744	0.099061	29.8298
41	0	-48	-1372	-232.7187	1370	382.130734	-0.003694	2.156817	12.200754	3.227684	-0.000033	-0.000033	-0.00042	0.000435	0.000001	7.733457228	12.54112989	153.434952	0.540389	30.2113
42	0	-2421	-2801	-2002.36727	2738	569.976007	-0.030606	4.999799	18.653194	3.581647	-0.000145	-0.000145	-0.002019	0.002036	0.000004	0	0	296.565063	2.107288	31.0471
43	0	-2447	-4314	-2033.420334	4312	1189.221697	-0.006438	7.433026	21.494081	3.224839	-0.000372	-0.000372	-0.000584	0.000864	-0.000004	0	0	51.847641	0.188473	30.349899
44	0	-1929	-3080	-1576.971906	3045	615.545509	-0.006332	4.675961	16.088097	2.743819	0.000029	0.000029	-0.00103	0.000691	-0.000003	0	0	25.082546	0.422883	30.6691
45	0	-10	-35	-17.544858	34	10.373372	-0.000211	0.079611	0.153631	0.031548	0	0	-0.000012	0.000013	0	137.36552	176.3947401	303.690063	1.268146	20.691999
46	0	-9	-91	-30.680599	89	17.304237	0.000739	0.223589	1.233875	0.209309	0.000027	0.000027	-0.000077	0.000054	0	53.46532556	70.3559654	191.309937	6.198458	29.104599
47	0	-1415	-3726	-1597.147059	3638	684.276431	0.019314	7.313282	28.113344	5.015066	-0.000042	-0.000042	-0.001548	0.001158	-0.000003	0	0	90	0.116364	30.770599
48	0	-125	-822	-229.437226	820	218.163949	0.001161	1.594997	7.966162	1.456181	0.000066	0.000066	-0.000758	0.000761	0.000005	1.920623751	20.98207423	268.451843	3.129466	28.508902
49	0	-104	-192	-109.137747	191	26.454868	0.001055	0.203223	2.705056	0.293221	-0.00001	-0.00001	-0.000088	0.000094	0.000001	18.97449441	48.38892233	240.255112	1.037662	20.9356
50	0	-1450	-2650	-1246.6737	2648	881.663325	-0.010976	5.040492	31.269127	5.580665	-0.001168	-0.001168	-0.002207	0.001992	0.000018	0	0	11.080199	0.231642	30.784601
51	0	-1756	-2219	-1353.066403	2217	868.256037	0.010554	4.551387	27.604652	5.737539	-0.000243	-0.000243	-0.001495	0.001403	0.000011	0	0	317.447052	0.178153	29.708702
52	0	-236	-2828	-980.1807	2827	844.193484	0.000633	6.01627	20.639946	3.586222	0.000021	0.000021	-0.000773	0.00085	0.000002	0	6.710619967	204.71225	0.297184	31.230501
53	0	-1257	-3738	-1695.293142	3658	1118.165875	0.001266	5.686196	12.188328	3.104947	-0.000108	-0.000108	-0.00043	0.00038	0	0	0	224.772644	0.108704	31.0072
54	0	-463	-687	-539.337613	624	138.90049	0.017414	1.703624	11.870296	2.132852	0.000114	0.000114	-0.00091	0.00079	0.000007	0	65.4053378	191.309937	0.300799	29.736
55	0	-1362	-1608	-1048.130075	1560	346.948217	-0.000528	3.514154	12.265579	1.874197	0.000009	0.000009	-0.001232	0.000789	0	0	0	51.709835	0.240577	31.324301
56	0	-260	-914	-373.316162	912	269.175633	-0.002111	2.136933	4.843761	1.070676	0.000063	0.000063	-0.000169	0.000366	0	0	24.0126571	206.674606	0.24301	31.8983
57	0	-16	-35	-16.510878	33	8.397944	0	0.052754	0.135268	0.021596	-0.000002	-0.000002	-0.000012	0.000008	0	56.78218482	121.0718108	136.332214	12.944468	31.049898
58	0	-5	-462	-32.804802	460	58.407811	0.000106	0.859331	9.65755	1.492734	-0.000003	-0.000003	-0.000319	0.000318	0.000004	17.87124212	23.84216201	11.309933	1.951648	31.0135
59	0	-67	-86	-62.389947	76	10.868961	-0.000317	0.249418	1.268595	0.18481	-0.000006	-0.000006	-0.000094	0.000113	0.000001	49.98412889	78.95246368	161.565048	0.417477	30.846201
60	0	-7	-44	-15.647156	42	8.771487	0	0.145642	0.981865	0.153229	0.000002	0.000002	-0.000091	0.000089	0	62.4516916	180.6953001	109.446732	8.913888	30.199398
61	0	-2575	-3277	-2064.797011	3275	1056.778677	-0.002216	6.447384	17.933939	5.436845	-0.00003	-0.00003	-0.000555	0.001062	0.000008	0	0	240.945389	0.081698	30.150398
62	0	-3321	-5623	-4115.719789	5546	1322.590512	0.010026	9.995957	28.274771	6.845295	-0.000162	-0.000162	-0.001552	0.001725	-0.000001	0	0	114.128403	0.199765	29.742298
63	0	-756	-2008	-906.150075	2000	540.457332	-0.001055	3.214373	8.290141	1.247925	0.000028	0.000028	-0.000526	0.000574	0.000001	0	3.574406659	130.236359	1.912544	30.462601
64	0	-3	-18	-6.50668	17	4.69252	0	0.033417	0.075751	0.016975	0.000004	0.000004	-0.000006	0.000006	0	802.0499962	807.3393477	145.044617	2.35148	32.2854
65	0	-2044	-3269	-1822.931269	3215	854.125135	-0.002005	4.956284	11.754157	2.233478	0.000002	0.000002	-0.000537	0.000561	0.000001	0	0	146.173843	1.452615	30.488501
66	0	-7	-756	-226.291616	754	247.775253	-0.000211	1.93866	7.540238	1.763277	0.000008	0.000008	-0.000285	0.000271	0.000003	9.242960552	73.31313925	112.036224	0	30.6488
67	0	-99	-3779	-1534.576284	3777	1296.060899	0.055513	7.12061	23.994719	5.444164	-0.00012	-0.00012	-0.000764	0.000681	0.000001	0.035122516	2.290168593	270	0.293538	30.625
68	0	-28	-47	-24.515861	45	12.018448	0	0.139397	0.710118	0.108524	0.000001	0.000001	-0.000064	0.000065	0	767.070097	865.4196508	180	0.954719	33.430599
69	0	-1213	-1642	-1250.127916	1578	225.024908	0.033667	3.004442	29.762342	4.300058	0.000258	0.000258	-0.002645	0.002611	0.000011	0	0	110.022079	0.359653	23.478701
70	0	-450	-1275	-642.586103	1266	263.550653	-0.003166	3.900027	14.145149	2.766509	-0.0002	-0.0002	-0.00094	0.001157	0.000001	0	11.89023013	123.111343	0.390044	30.825899
71	0	-1265	-3935	-2391.893974	3671	832.454978	0.001055	7.72997	21.465504	3.861212	-0.000034	-0.000034	-0.001137	0.001709	0.000002	0	0	181.902115	0.209497	31.210199
72	0	-1331	-2421	-1445.016975	2419	638.10612	0.015514	6.306719	23.348377	3.653292	-0.000308	-0.000308	-0.001038	0.001516	0.000005	0	0	116.565048	0.124684	29.7976
73	0	-3888	-4505	-3469.345482	4503	1122.595176	0.010132	5.800603	26.153803	6.849972	0.000094	0.000094	-0.001052	0.000835	0.000004	0	0	20.224859	0.053068	28.4389
74	0	-2835	-4582	-2926.809741	4581	1345.363099	-0.000211	8.251291	20.264025	5.405231	-0.000041	-0.000041	-0.000533	0.00075	0	0	0	188.224731	0.054031	28.7868
75	0	-2	-112	-13.002254	110	20.551652	0	0.1256	0.707598	0.176235	0.000003	0.000003	-0.000021	0.000023	0	27.46405208	33.08076825	153.434952	4.446826	30.9897
76	0	-482	-925	-415.181951	903	201.023459	-0.006438	4.148307	11.497849	2.053169	0.000111	0.000111	-0.001027	0.001034	0.000002	0	22.67502511	315	2.802304	30.6803
77	0	-21	-34	-22.527149	28	6.074358	0	0.041607	0.213497	0.0273	0.000002	0.000002	-0.000013	0.000009	0	103.5201515	123.4327441	87.055954	5.330632	30.453501
78	0	-40	-108	-62.990923	97	20.34788	0.000211	0.201687	0.648947	0.117676	0.000012	0.000012	-0.000027	0.000028	0	38.04648937	64.41275049	266.987213	0.473886	31.003
79	0	-632	-2373	-719.616553	2372	539.29649	0	3.568209	15.075256	2.761028	0.000067	0.000067	-0.000718	0.001003	0.000004	0	6.208891599	110.449547	0.185598	30.981298
80	0	-53	-665	-57.01797	663	36.731364	0	0.544667	12.09266	0.968382	-0.00001	-0.00001	-0.001377	0.000917	0.000002	19.43100232	47.00929973	11.309933	0.482257	30.938601
81	0	-664	-698	-588.804989	696	119.276218	-0.000106	0.932568	10.487254	1.312214	0.00002	0.00002	-0.000845	0.000711	0.000002	0	73.67572758	214.50853	0.192076	30.667002
82	0	-2570	-4295	-2739.08327	4293	1136.300969	-0.000106	7.396794	26.560963	4.646681	0.000005	0.000005	-0.000953	0.000853	0.000001	0	0	315	0.053203	28.753201
83	0	-65	-85	-64.146305	74	10.723159	0.000211	0.139659	1.410578	0.163529	0.000003	0.000003	-0.000066	0.000107	0.000001	173.9666034	262.0625925	55.364716	1.161808	33.497799
84	0	-3	-19	-3.848596	18	1.914289	0	0.050788	0.482685	0.049126	0.000001	0.000001	-0.000029	0.000016	0	185.3272024	197.5547703	104.585754	25.975536	31.8983
85	0	-1730	-4168	-2019.847611	4167	1093.218821	0.010237	9.14607	36.233345	5.74447	0.000018	0.000018	-0.002992	0.003236	0.00001	0	0	75.465546	0.154608	31.341799
86	0	-657	-1322	-664.004518	1299	382.971314	0.002744	2.205914	6.556413	1.150871	0.000008	0.000008	-0.00037	0.000269	0.000003	0	8.443814429	180	0.195321	28.9667
87	0	-194	-296	-142.690009	275	68.252811	-0.001689	0.629994	5.022052	0.744244	0.000017	0.000017	-0.000364	0.000291	0.000006	1.120667325	96.74355548	321.095856	0.560485	30.723
88	0	-15	-79	-18.226563	77	16.202839	0	0.254079	0.958381	0.194748	-0.000029	-0.000029	-0.000088	0.000106	0	56.80827948	134.441159	22.232737	0.813195	31.9417
89	0	-134	-593	-141.286898	591	98.346387	-0.000106	0.824343	4.377008	0.866422	0.000002	0.000002	-0.000176	0.000207	0.000001	9.553596865	27.79210826	26.565052	1.300921	30.627802
90	0	-30	-799	-110.87638	798	116.98718	0.000528	1.160152	11.970331	1.603228	-0.000009	-0.000009	-0.000693	0.000289	0.000005	13.34375758	21.45151985	231.234482	0	29.187899
91	0	-610	-634	-484.438119	632	161.301839	0.000106	2.216698	10.57427	2.305568	0.000003	0.000003	-0.000825	0.000553	0.000011	0	70.66385629	230.710587	0.260375	29.7955
92	0	-2918	-3626	-2597.246472	3624	1014.811647	-0.013298	7.938817	25.866028	6.552221	0.000267	0.000267	-0.00201	0.002047	0.000008	0	0	94.398705	0.864975	26.399801
93	0	-195	-410	-252.289963	408	109.986752	-0.002322	1.189187	5.568005	1.143582	-0.000061	-0.000061	-0.000321	0.00054	0.000004	0.442409645	42.01864238	10.653903	0	29.7843
94	0	-391	-1072	-542.981481	1067	329.6724	0.000211	2.262063	7.176509	1.34539	0.000003	0.000003	-0.000402	0.00031	0.000002	0	15.03806801	110.224861	0.425086	28.238699
95	0	-43	-1798	-288.285714	1797	315.477581	0	3.82619	23.725315	4.152381	0.000001	0.000001	-0.001831	0.001613	0.000009	9.523942208	16.76711581	211.318665	1.04968	26.2451
96	0	-33	-116	-51.791958	114	23.846839	0.00095	0.322744	1.258146	0.233783	-0.000021	-0.000021	-0.000091	0.000078	0.000001	36.54316277	71.91039768	128.71022	4.960486	29.607901
97	0	-144	-1782	-711.287618	1781	437.307557	0.001478	4.261619	15.589101	2.318789	-0.000037	-0.000037	-0.000908	0.00074	0.000008	0.491841169	6.727846473	281.309937	0.076314	30.5501
98	0	-2	-10	-2.580017	8	0.894848	0	0.018525	0.217267	0.022911	0	0	-0.000026	0.000019	0	141.8146447	178.3997734	296.019379	11.843167	30.824499
99	0	-445	-1558	-563.596647	1549	382.637855	-0.002533	4.319475	18.737207	3.030504	0.000125	0.000125	-0.001563	0.001188	0.000012	0	7.899307074	198.434952	0.288818	29.928501
100	0	-51	-80	-48.273896	79	17.748841	0	0.156899	0.912091	0.095426	0.000002	0.000002	-0.000051	0.000058	0	119.6451563	150.1865318	323.47113	1.057667	29.801802
101	0	-236	-2209	-644.242264	2207	678.652819	-0.007071	4.411661	19.190485	4.23433	-0.000105	-0.000105	-0.001203	0.001245	0.000003	0.025734869	9.640692004	111.037514	0.853944	29.6422
102	0	-54	-87	-40.760818	85	19.586828	-0.000106	0.445837	1.51646	0.275504	0.000005	0.000005	-0.000152	0.000146	0.000001	31.38819479	35.04817334	258.690063	0.223723	30.533998
103	0	-9	-65	-25.631579	63	15.568334	-0.000739	0.193442	0.734324	0.116343	0.000021	0.000021	-0.000068	0.00008	0	30.79563272	59.9609198	135.46962	1.798507	30.111898
104	0	-1024	-1751	-555.460777	1749	547.610866	0.00095	4.082734	22.449461	4.302752	0.000045	0.000045	-0.001506	0.001717	0.000013	0	0	11.888658	0.212749	31.1129
105	0	-38	-810	-310.844988	808	172.48725	0.002005	2.85242	14.672571	1.985526	0.000045	0.000045	-0.00071	0.000639	0.000006	6.943628227	24.79639605	153.434952	0.216611	29.7906
106	0	-93	-1765	-438.120981	1763	461.106401	0.001794	2.907304	8.580565	2.008362	-0.000122	-0.000122	-0.000278	0.000228	0.000001	1.056803805	12.82245944	297.366333	0.408046	30.541
107	0	-390	-1302	-568.344173	1300	362.307717	-0.020474	4.541779	17.064104	2.962962	0.000311	0.000311	-0.001335	0.001394	0.000026	0	10.779243	302.005371	1.19368	27.5513
108	0	-46	-70	-31.622137	69	12.444133	0.000317	0.254617	1.200945	0.188699	-0.000004	-0.000004	-0.000104	0.000121	0.000001	368.241817	414.8490847	37.42532	2.346987	31.327099
109	0	-2	-19	-5.063389	18	3.789052	0	0.043828	0.169385	0.036019	0	0	-0.000015	0.000012	0	364.676532	372.9580597	242.878693	11.221198	31.636499
110	0	-401	-2549	-613.180341	2546	590.988176	-0.00095	4.055167	23.998289	3.787433	-0.000063	-0.000063	-0.001542	0.001067	-0.000003	0	6.598582028	341.146851	0.37236	30.873499
111	0	-309	-3981	-1899.914569	3979	1043.810269	0.009393	8.98441	36.608505	4.472023	0.000005	0.000005	-0.002366	0.002006	0.000012	0	3.927150865	314.723206	0.377644	30.459801
112	0	-155	-178	-74.094595	176	51.261519	-0.000528	0.713227	1.565386	0.373731	0.000013	0.000013	-0.000072	0.000078	0	47.02231215	78.03751342	164.088852	3.636085	29.2789
113	0	-10	-2716	-274.554662	2714	519.098166	0.000317	3.637691	17.499153	5.061456	0.000014	0.000014	-0.000509	0.000565	0.000007	9.764196633	13.89084298	135	0.910468	30.6509
114	0	-17	-26	-15.909161	25	3.719636	0	0.06926	0.597081	0.084585	-0.000004	-0.000004	-0.000064	0.00006	0	138.3770934	180.3871101	80.417053	0.531611	30.464001
115	0	-19	-58	-18.532272	57	13.470063	0.000633	0.149097	0.643503	0.121938	-0.000016	-0.000016	-0.000046	0.000072	0.000001	230.009389	341.8924766	240.945389	1.887187	31.216501
116	0	-14	-45	-8.411055	43	4.648107	0.000739	0.067489	0.92552	0.093105	0.000003	0.000003	-0.000075	0.000088	0	557.0055952	644.0231721	184.787003	0	30.2057
117	0	-1	-88	-30.640575	87	18.997693	0.002216	0.462434	5.569512	0.393759	-0.000003	-0.000003	-0.000145	0.000496	0.000006	20.63405207	23.42035251	135	0.443657	30.2302
118	0	-79	-100	-76.052061	98	21.396715	-0.000422	0.230233	1.096178	0.24944	0.000008	0.000008	-0.000062	0.000129	0.000002	22.26009091	30.48361658	251.565048	7.181508	23.6446
119	0	-13	-30	-11.67803	29	6.55271	-0.000106	0.046429	0.25762	0.025457	0.000002	0.000002	-0.000023	0.000022	0	79.99863195	88.98445288	145.71312	1.186831	28.4753
120	0	-1747	-3142	-1864.892749	2562	570.260643	0.001478	6.270657	16.743729	3.472997	0.00002	0.00002	-0.00079	0.000983	0.000001	0	0	116.085602	0.386954	30.771299
121	0	-58	-116	-63.234493	114	26.860531	0.000317	0.177343	0.563405	0.095134	0.000009	0.000009	-0.000042	0.00005	0	28.44234695	51.04394389	150.255112	19.302406	28.585901
122	0	-2133	-3103	-1757.886909	3093	1012.09856	-0.008126	6.602216	27.505253	5.216614	-0.000024	-0.000024	-0.001363	0.001193	0.00001	0	0	70.641006	0.106208	30.5578
123	0	-37	-785	-85.336806	783	142.755793	-0.000633	1.455381	15.022929	2.681822	-0.000042	-0.000042	-0.001632	0.001531	0.000006	6.173378095	21.21493686	230.710587	0.864522	29.3286
124	0	-2026	-4697	-2756.783123	4695	1343.556764	-0.000211	9.053608	23.611647	4.942042	0	0	-0.000989	0.000996	0.000004	0	0	9.462322	0.044574	29.129099
125	0	-5	-172	-57.282609	170	41.332612	0.001161	0.40586	0.833012	0.160293	0	0	-0.000047	0.000063	0	24.5783713	57.56636359	90.562805	1.31371	31.8584
126	0	-170	-1187	-463.03238	1185	374.672238	0.000317	2.057615	7.798809	1.591167	-0.000007	-0.000007	-0.000248	0.000301	0.000001	0.717760695	15.46072797	259.237457	0.1459	30.039099
127	0	-6	-96	-22.965257	94	20.870236	0.000106	0.312397	1.333988	0.235689	-0.000001	-0.000001	-0.000105	0.000068	0	27.58816587	93.99158301	167.161179	0.371277	31.5329
128	0	-6	-30	-9.020329	29	6.013745	-0.000106	0.098711	0.552932	0.085927	-0.000001	-0.000001	-0.000056	0.000059	0	415.6953542	534.2028237	326.309937	3.032129	32.396
129	0	-63	-94	-53.457831	86	14.87806	-0.000739	0.486352	1.517102	0.307318	0.000011	0.000011	-0.00013	0.000161	0.000002	52.90227622	83.20846671	209.173843	0.430179	30.893799
130	0	-9	-42	-9.537849	40	4.279754	0	0.079254	0.816211	0.082025	0	0	-0.000065	0.000055	0	39.31597098	72.71415465	-1	1.423782	29.964199
131	0	-2	-7	-1.747843	6	0.488293	0	0.005592	0.343527	0.018761	0	0	-0.000008	0.000023	0	28.79910865	47.4830468	-1	2.432534	31.846498
132	0	-27	-741	-123.039164	740	170.957808	0.000633	1.364535	6.904822	1.70578	-0.000052	-0.000052	-0.000273	0.000296	0.000004	6.926176793	22.74337302	11.309933	1.74543	31.0394
133	0	-45	-312	-70.304094	310	51.056338	0.000106	1.067828	6.731601	0.86659	0.000105	0.000105	-0.000434	0.000487	0.000004	5.840496049	41.05536444	184.127594	0.398786	31.4398
134	0	-3304	-3829	-3236.327314	1435	331.623261	-0.000633	2.707191	15.129515	1.753543	-0.000007	-0.000007	-0.0003	0.000222	0.000003	0	0	235.619659	0.084983	29.948801
135	0	-1758	-2897	-1691.492099	2853	760.483865	-0.000106	4.595049	17.171144	1.879524	0.000002	0.000002	-0.00077	0.000723	0	0	0	180.658539	0.268894	29.3167
136	0	-44	-108	-48.758837	107	25.300192	0.000106	0.168811	0.628611	0.099457	0.000006	0.000006	-0.00003	0.000025	0	30.67458023	45.10585046	154.476578	1.218813	18.196501
137	0	-41	-135	-27.314406	134	13.689243	0.000211	0.255699	2.083071	0.226247	-0.000001	-0.000001	-0.000212	0.000195	0.000001	64.14400972	70.23237851	300.411072	0.587061	31.895498
138	0	-33	-63	-32.890034	61	17.716795	-0.000106	0.132177	0.545243	0.091417	-0.000013	-0.000013	-0.000044	0.00004	0	70.19924377	319.8465446	351.384338	6.552686	20.442801
139	0	-32	-64	-35.403955	63	14.076322	0.000106	0.151915	0.719131	0.091152	-0.000003	-0.000003	-0.000047	0.000052	0	26.36820914	35.82721949	79.651314	0.585514	27.766201
140	0	-46	-1096	-225.738275	1087	301.405702	0.001372	1.584605	8.688511	1.923181	-0.000018	-0.000018	-0.000376	0.000302	0.000002	6.862486011	17.49448421	150.945389	0.385921	31.5238
141	0	-13	-20	-13.587475	19	3.781534	0	0.040245	0.255086	0.040703	0	0	-0.000023	0.000013	0	132.533989	184.5266776	133.103485	3.670269	28.3654
142	0	-1793	-2044	-1603.658903	1906	398.85746	0	2.746873	19.213261	3.025875	-0.000002	-0.000002	-0.000883	0.000838	0	0	0	270	0.103637	30.151102
143	0	-7	-28	-8.961572	26	7.398	0	0.087006	0.523671	0.099472	0.000002	0.000002	-0.000053	0.000049	0	994.3211002	1113.54375	359.575592	3.2894	33.362701
144	0	-50	-812	-204.215067	811	202.13697	-0.000844	1.926918	8.816892	1.797985	-0.000033	-0.000033	-0.000473	0.000389	0.000007	10.52126349	26.58006801	198.434952	0	29.623301
145	0	-10	-19	-7.5	17	4.548237	-0.000211	0.047206	0.188447	0.034594	0.000001	0.000001	-0.000011	0.000009	0	119.339106	142.6982048	219.494522	3.105262	30.5508
146	0	-58	-71	-44.536378	70	24.393753	0	0.169075	1.155577	0.174228	0.000001	0.000001	-0.000087	0.000055	0.000001	333.0782113	351.0047465	122.125	0.273526	31.224199
147	0	-1474	-2749	-1507.185345	2747	826.489537	-0.00285	5.287882	11.538589	3.081105	-0.000006	-0.000006	-0.000446	0.000482	-0.000001	0	0	154.653824	0.221774	31.1759
148	0	-418	-615	-392.784568	462	101.655236	-0.001055	1.069663	4.322022	0.668202	-0.00003	-0.00003	-0.000332	0.000333	0.000001	0	42.33697259	-1	0.288374	29.577801
149	0	-109	-1237	-322.338293	1236	352.008972	0.000844	2.500266	20.748703	2.691554	-0.000005	-0.000005	-0.002051	0.001458	0.000007	1.442584236	14.38305856	277.366455	1.311354	29.7829
150	0	-28	-43	-29.722474	27	4.726603	0.000211	0.051162	0.250158	0.033594	-0.000005	-0.000005	-0.000033	0.000028	0	88.1106991	181.8757264	45	1.081206	30.5326
151	0	-9	-21	-8.006154	19	3.342648	-0.000211	0.071832	0.479083	0.050727	-0.00001	-0.00001	-0.00004	0.000036	0	81.96132477	245.3672813	29.845932	7.603533	23.894499
152	0	-17	-21	-11.942771	19	3.538264	-0.000211	0.045362	0.138823	0.028068	0	0	-0.00001	0.000009	0	122.7996089	140.8302731	222.674545	2.176737	30.092299
153	0	-99	-379	-117.936556	359	73.296405	0.000211	0.472286	2.672051	0.460423	0.000008	0.000008	-0.000119	0.000111	0.000001	10.234121	38.05963808	207.474426	10.591949	28.244999
154	0	-17	-305	-52.25829	303	37.402037	0.002111	0.489033	7.144071	0.707158	0.000011	0.000011	-0.000484	0.000335	0.000001	19.20069712	25.36393017	248.198593	0.264723	30.809101
155	0	-561	-1299	-491.106255	1265	371.459289	0.000739	1.950289	8.906534	1.545445	0.000027	0.000027	-0.000587	0.000456	0.000004	0	12.97402858	338.708588	0.58956	27.9671
156	0	-945	-1816	-1030.084243	1814	626.00403	-0.000528	3.311606	25.550266	4.007024	-0.000051	-0.000051	-0.001295	0.000844	0.000003	0	1.112249942	194.03624	0.098841	29.7829
157	0	-18	-103	-39.147368	102	17.710783	0	0.272341	1.188491	0.212881	-0.00002	-0.00002	-0.000117	0.000152	0.000002	78.24961441	173.9102611	11.309933	14.393556	25.610199
158	0	-51	-79	-46.995483	77	18.111244	-0.000211	0.148185	0.442429	0.078555	0.000008	0.000008	-0.000036	0.000045	0	36.27135954	46.25527261	326.611481	2.813771	28.247801
159	0	-41	-135	-42.384892	133	28.483828	-0.000106	0.325524	1.037599	0.211654	-0.000014	-0.000014	-0.000063	0.000073	0	26.46274927	38.01392007	113.654213	1.969949	30.408701
160	0	-4234	-4999	-3926.00301	3364	911.876983	-0.000739	7.091869	28.41091	4.681049	0.000038	0.000038	-0.001695	0.001918	0.00001	0	0	308.556519	0.28771	30.809799
161	0	-15	-721	-53.199699	719	106.538572	0.000211	0.965517	7.908169	1.618157	0.000031	0.000031	-0.000212	0.000317	0.000001	15.31649667	28.34573759	114.443954	0.319042	30.303001
162	0	-31	-363	-127.983549	361	79.079099	-0.002005	1.184691	4.866423	0.758676	-0.000002	-0.000002	-0.0005	0.000683	0.000004	10.15380442	39.67755536	97.431412	0	29.515501
163	0	-24	-60	-31.599351	58	12.118972	0.000211	0.113332	0.606703	0.077992	-0.000006	-0.000006	-0.000073	0.00005	0.000001	48.12436444	72.17462569	246.551941	3.140829	28.306601
164	0	-72	-2186	-520.445993	2184	612.127882	0.000317	4.603332	13.545197	3.618139	0.000038	0.000038	-0.000406	0.000431	0.000005	4.116731573	12.08502195	226.309387	0.248316	30.952599
165	0	-2	-44	-3.079535	43	3.664666	0	0.053731	1.263595	0.156987	0	0	-0.000077	0.000088	0.000001	37.35692923	96.60545321	241.217728	6.670646	31.5238
166	0	-32	-791	-148.89426	789	149.101694	0.000106	1.789418	6.580708	1.693204	0.000001	0.000001	-0.000513	0.000397	0.000002	8.309081539	22.33165209	288.434937	0.132932	29.125601
167	0	-8	-21	-8.502642	20	6.059033	0	0.032299	0.083242	0.018147	-0.000001	-0.000001	-0.000005	0.000005	0	671.1866423	676.3635333	33.503437	2.115077	31.935402
168	0	-35	-53	-27.810201	51	13.544239	-0.000106	0.179745	0.857976	0.135692	0.000006	0.000006	-0.000076	0.000062	0.000001	102.550803	199.2664526	216.364899	1.286827	31.234699
169	0	-882	-1207	-694.109105	1206	379.435336	-0.002005	2.293025	6.731601	1.427766	0.000007	0.000007	-0.000384	0.000278	0.000002	0	3.490772955	296.565063	0.254861	31.924898
170	0	-76	-1379	-516.019006	1377	359.359214	0.000317	3.707081	5.770986	1.179115	0.000156	0.000156	-0.00033	0.000317	0.000002	2.166998839	15.39072992	342.637665	0.44323	29.931299
171	0	-21	-29	-20.556413	28	7.007363	0	0.058707	0.359391	0.060007	0.000002	0.000002	-0.000024	0.000015	0	646.7061437	692.83701	198.434952	13.828895	31.8899
172	0	-1312	-3636	-1877.698569	3634	1180.653943	-0.0019	8.302789	39.542789	6.447433	0.000519	0.000519	-0.002507	0.002656	0.000009	0	0	135	0.11668	30.760799
173	0	-30	-51	-33.424858	50	7.589531	0.000211	0.07446	0.711945	0.081378	0.000002	0.000002	-0.000087	0.000085	0	75.29148676	105.408411	288.434937	0.582155	30.035601
174	0	-48	-1666	-610.200361	1664	548.100398	0.009076	4.559921	24.305176	4.633495	0.000005	0.000005	-0.001912	0.003028	0.000013	1.714471611	4.983508045	166.607498	0.156366	30.2568
175	0	-3	-28	-7.65283	26	5.216831	-0.000106	0.069958	0.372991	0.054377	-0.000001	-0.000001	-0.000028	0.000034	0	49.58925092	127.1619258	33.690067	5.33497	28.8498
176	0	-5	-20	-6.337534	19	4.146553	-0.000106	0.041362	0.153631	0.030596	0.000001	0.000001	-0.00001	0.00001	0	411.5653229	419.6520001	273.199554	6.536439	31.190599
177	0	-21	-29	-18.204193	28	5.63866	0	0.049428	0.293012	0.048083	0.000002	0.000002	-0.000017	0.000018	0	410.9462187	423.4282527	123.690071	4.03334	31.310301
178	0	-2235	-3209	-2075.9982	3206	963.119167	0.014248	6.338288	20.413418	5.081274	-0.000236	-0.000236	-0.001596	0.001434	0.000005	0	0	3.012788	0.089991	30.2715
179	0	-2	-46	-10.967619	44	11.247726	0	0.182601	1.069241	0.15518	0	0	-0.000088	0.000085	0.000001	33.7392184	66.93741174	-1	7.445796	30.2953
180	0	-36	-68	-34.034454	66	10.317859	-0.000211	0.133951	0.426608	0.082861	-0.000012	-0.000012	-0.000039	0.000048	0	25.56483441	29.42145267	269.236115	1.836816	27.373499
181	0	-248	-621	-154.251858	620	130.510255	-0.002005	1.389587	4.498601	0.863531	0.000042	0.000042	-0.000342	0.000269	0	0	48.33853847	233.746155	0.141916	31.8738
182	0	-180	-1237	-287.248333	1235	274.691633	-0.009182	3.259368	23.415865	2.932256	0.000007	0.000007	-0.000721	0.001537	0.000014	0.507669237	17.02149543	356.987213	0.166012	30.321201
183	0	-829	-3927	-2627.562027	3925	1139.856776	0.003799	9.956159	26.269657	6.408302	-0.000262	-0.000262	-0.001078	0.001127	-0.000004	0	1.307735901	-1	0.067743	29.146601
184	0	-660	-1500	-560.070435	1498	417.507877	0.000844	3.470319	18.981421	2.563123	-0.000124	-0.000124	-0.000806	0.001031	0.000001	0	6.207747448	168.690063	0.709679	30.174898
185	0	-462	-586	-421.881024	585	171.541174	0.000106	0.971578	7.528949	1.345096	0.000017	0.000017	-0.000333	0.000486	0.000002	0	66.9044631	12.983775	0.195605	31.1213
186	0	-24	-1360	-368.687783	1358	486.335878	0.001266	2.244396	8.691549	2.659073	0.000118	0.000118	-0.000291	0.000323	0	2.635288848	8.970278628	142.125015	0.600314	30.9589
187	0	-104	-839	-121.775726	838	155.443819	0.004327	1.640105	6.266395	1.345708	-0.000078	-0.000078	-0.000199	0.000171	0.000003	0.848787593	14.20551666	343.300751	2.872272	30.681702
188	0	-392	-551	-233.094805	489	111.733438	0.000844	1.251853	6.049317	0.678271	0.000008	0.000008	-0.000521	0.000531	0.000001	0	54.72079971	39.289406	1.272562	27.5688
189	0	-2317	-5302	-3192.04902	5300	1845.552387	-0.123797	13.43492	60.157536	13.604557	0.002486	0.002486	-0.003013	0.002794	-0.000003	0	0	318.270477	0.088686	30.058701
190	0	-1895	-3928	-2090.026421	3926	918.583014	0.013614	8.798369	31.264376	4.140138	-0.00007	-0.00007	-0.002534	0.002323	0.000008	0	0	129.805573	0.205776	31.1255
191	0	-16	-42	-12.864	40	6.41011	0.000106	0.082351	0.510163	0.071735	-0.000001	-0.000001	-0.000027	0.000045	0	59.70349965	90.20090986	281.309937	11.802074	28.3773
192	0	-3	-31	-13.704567	29	8.161199	0.000211	0.095789	0.410045	0.072521	-0.000008	-0.000008	-0.000031	0.000034	0	56.64578701	64.48558055	174.559662	2.734467	30.017401
193	0	-633	-768	-232.435569	766	199.457116	-0.003166	2.07435	12.846286	1.856223	0.000001	0.000001	-0.000938	0.00119	0.000007	0	28.35614676	49.838898	0.192926	31.4769
194	0	-931	-3565	-882.178767	3563	1008.241468	-0.026701	7.712949	34.258041	7.739767	0.000032	0.000032	-0.002375	0.003006	0.000005	0	0.654470613	304.525757	2.053352	30.467501
195	0	-2885	-3523	-2069.909091	3482	883.60096	-0.051186	9.10581	32.561272	5.849473	0.000224	0.000224	-0.003701	0.003428	0.000029	0	0	347.735229	0.289851	31.220701
196	0	-2666	-2803	-1927.159363	2801	836.751147	-0.008443	6.29818	27.023901	5.730999	0.00002	0.00002	-0.000817	0.001344	0.00001	0	0	171.869904	0.09644	30.0804
197	0	-26	-49	-22.696759	48	7.108388	0	0.104927	1.21327	0.147878	0.000002	0.000002	-0.000094	0.000167	0	106.5177984	272.3017488	100.156967	20.538406	0
198	0	-4212	-6902	-4285.289057	5650	1427.863113	-0.000211	8.505466	24.049633	3.294392	0.000014	0.000014	-0.00085	0.001292	0.000001	0	0	8.130102	0.212863	31.629501
199	0	-2034	-2166	-1613.835223	2164	623.132942	-0.003483	3.64958	14.940083	3.808959	0.000026	0.000026	-0.00055	0.000494	0	0	0	326.034821	0.296382	31.227699
200	0	-68	-181	-98.551804	178	42.085122	-0.000211	0.416952	1.741622	0.33906	-0.000068	-0.000068	-0.000212	0.000146	0.000002	21.83971607	62.88724801	258.690063	3.463754	21.0224
201	0	-48	-86	-50.288206	85	19.58394	0	0.138613	0.58351	0.083111	-0.00001	-0.00001	-0.00005	0.000037	0	28.52914976	34.86252831	94.398705	1.821486	26.121201
202	0	-53	-2735	-702.083397	2733	779.506472	0.029762	6.227228	16.131653	4.656646	0.000473	0.000473	-0.000889	0.000673	0.000001	1.34347801	5.723723134	352.874969	0.191085	29.619799
203	0	-791	-2978	-1013.27502	2976	921.409399	0	5.091533	16.185583	3.248835	0.00001	0.00001	-0.000252	0.000393	0.000002	0	2.08809342	181.553101	0.47843	30.5284
204	0	-810	-972	-472.852837	970	260.147175	0.008549	4.103986	17.470211	2.646784	-0.000019	-0.000019	-0.001629	0.001268	0.000014	0	26.84110321	263.659821	0.394227	30.944901
205	0	-1491	-1658	-1406.926792	1553	188.814054	-0.000844	1.666952	19.635372	2.644945	0.000007	0.000007	-0.000912	0.000824	0.000006	0	0	12.9332	0.25612	31.0317
206	0	-288	-2458	-397.940729	2456	506.281879	-0.000844	3.463503	29.266624	5.074629	0.00003	0.00003	-0.001431	0.000991	0.000005	0	13.4185477	0	0.224627	31.0093
207	0	-15	-41	-15.745217	40	8.795866	0.000422	0.231176	0.740489	0.148065	-0.000012	-0.000012	-0.000062	0.000087	0	342.6103188	384.047401	311.633545	4.121983	31.363501
208	0	-36	-60	-31.731884	59	14.335291	0	0.111236	0.60964	0.095743	-0.000002	-0.000002	-0.000054	0.000049	0.000001	154.8407675	299.3740327	100.304848	1.900389	28.734999
209	0	-292	-1441	-634.547018	1440	423.492556	0.000211	3.68424	6.443564	1.221958	0.000007	0.000007	-0.000437	0.000344	-0.000001	0	12.36330321	180	0.821273	30.867201
210	0	-1445	-1841	-1194.321752	1731	387.632473	-0.014986	3.833197	17.780077	2.692709	0.000224	0.000224	-0.001451	0.001644	0.000006	0	0	285.552124	0.22076	30.163
211	0	-4830	-5191	-4397.497354	4731	785.512764	-0.000844	5.203131	40.445023	5.956272	-0.000008	-0.000008	-0.001793	0.002188	0.000007	0	0	262.874969	0.072763	30.568998
212	0	-43	-2614	-689.469213	2613	854.425827	0.000633	4.493545	18.060308	4.38196	0.000024	0.000024	-0.000498	0.000526	0.000003	3.062459503	7.718437386	325.407715	0.315441	31.334801
213	0	-372	-1121	-460.659858	1119	371.741245	-0.016253	2.297001	8.129836	1.904919	0.000134	0.000134	-0.000495	0.000409	0.000001	0	15.18222274	297.365723	0.206333	30.1567
214	0	-1174	-2386	-992.434913	2384	830.482692	-0.000422	3.974555	9.644461	2.716023	0.000023	0.000023	-0.000255	0.000221	0.000001	0	0	300.963745	0.374423	30.563398
215	0	-39	-3879	-1071.31635	3877	1325.673775	0.014564	6.322531	43.095524	8.408582	0.000476	0.000476	-0.002537	0.001884	0.000009	1.390069327	3.871814393	229.763641	0.080707	30.1924
216	0	-52	-70	-48.128607	68	13.547995	-0.000528	0.177428	0.795118	0.13675	-0.000013	-0.000013	-0.000082	0.000071	0.000002	50.84054579	70.77673614	23.198591	0.391343	31.0688
217	0	-467	-1197	-646.080512	1086	223.223707	0.00401	2.949604	13.87242	2.013015	0.000089	0.000089	-0.00064	0.00066	0.000007	0	7.96022628	315	0.222374	30.421999
218	0	-631	-985	-511.46988	982	255.99753	-0.002216	1.950534	6.491473	1.130958	0.000019	0.000019	-0.000216	0.000353	-0.000001	0	19.38428475	83.659805	0.368168	31.820601
219	0	-18	-1962	-500.722843	1960	512.234097	0.002322	4.08462	20.375231	3.909285	0.000397	0.000397	-0.001186	0.001393	0.000005	1.980029781	10.45584693	-1	2.669878	31.178001
220	0	-5	-389	-138.221154	388	80.200396	0.004116	1.553263	4.440417	0.876218	0.000217	0.000217	-0.000328	0.000378	0.000004	12.06309898	33.73808782	23.962488	2.551597	30.9533
221	0	-1024	-1428	-785.653495	1425	426.735051	-0.002638	2.625466	9.667424	1.382025	0.000018	0.000018	-0.000882	0.000846	0.000002	0	0.304754135	180	0.530727	30.903599
222	0	-44	-131	-54.091273	129	33.597957	0.000211	0.443874	1.807911	0.247486	0.000003	0.000003	-0.000185	0.000145	0.000001	22.40247569	40.45341352	228.990906	1.194231	29.153599
223	0	-1407	-1693	-1382.799263	917	213.200755	0.000528	1.463098	5.323983	0.919726	-0.000032	-0.000032	-0.000271	0.000281	-0.000003	0	0	127.307549	0.266183	31.0184
224	0	-216	-342	-206.099356	341	83.707882	-0.003272	0.703337	3.013398	0.505064	-0.000035	-0.000035	-0.000262	0.000258	0.000002	0	157.065573	339.44397	0.531787	29.136101
225	0	-6	-73	-43.734607	71	14.795121	0.002533	0.226774	1.019024	0.152465	-0.000016	-0.000016	-0.000038	0.000047	0.000001	34.44269146	108.689703	153.434952	0.606539	31.327099
226	0	-5	-144	-44.424603	142	28.468183	0.001161	0.47952	1.853855	0.333857	-0.000015	-0.000015	-0.000162	0.000191	0.000001	31.32198384	49.58460046	186.519806	0.497235	32.496101
227	0	-1	-8	-1.466611	7	1.223778	0	0.007146	0.118638	0.018142	0	0	-0.000009	0.00001	0	670.6948219	676.0512622	318.012787	2.742822	31.9753
228	0	-524	-2203	-622.08642	2201	596.846156	0.000211	3.235579	8.901107	2.478348	-0.000004	-0.000004	-0.00029	0.000275	-0.000001	0	5.581612223	-1	1.397967	29.045099
229	0	-6	-101	-36.57046	99	21.088738	0.000317	0.227151	1.26552	0.166078	-0.000002	-0.000002	-0.000064	0.000064	0	26.74267572	38.55934405	356.863647	3.502753	28.119701
230	0	-28	-35	-26.601356	31	4.707585	0	0.056476	0.679504	0.081222	0.000002	0.000002	-0.000054	0.000071	0	80.15874459	205.6118747	355.004822	0.732029	28.299601
231	0	-14	-26	-12.312139	25	6.263813	-0.000106	0.060654	0.237731	0.037194	-0.000002	-0.000002	-0.000019	0.000019	0	104.0940496	124.1404265	311.633545	3.408995	25.602501
232	0	-659	-785	-663.973645	298	61.926161	0.000633	0.588783	2.314162	0.362308	0.000007	0.000007	-0.000112	0.000123	0.000001	0	66.72709978	205.191788	0.157721	30.6089
233	0	-61	-1797	-339.66106	1795	458.35815	0.000317	3.535239	15.06002	3.513441	-0.000012	-0.000012	-0.001072	0.000601	0.000004	7.955725699	13.20326223	169.758728	0.893221	27.230701
234	0	-374	-1013	-512.910189	896	189.130288	0.001372	2.146199	9.441133	1.291407	0.000026	0.000026	-0.00094	0.000713	0.000007	0	17.58742924	96.952957	0.177431	30.324699
235	0	-725	-1133	-567.63242	1131	341.395185	0	1.848965	6.535869	1.255334	-0.000002	-0.000002	-0.000291	0.00031	0.000003	0	11.05145867	114.676865	1.141578	30.494101
236	0	-77	-800	-93.046282	796	94.794483	0	0.825007	13.450247	1.473035	-0.000012	-0.000012	-0.000806	0.000376	0.000002	13.64948833	25.14496063	74.744881	1.992353	29.031099
237	0	-15	-28	-14.100204	27	8.140018	0	0.05335	0.176889	0.034937	0	0	-0.000006	0.000009	0	621.5895526	668.5145109	216.76767	9.486569	32.0355
238	0	-3279	-4457	-3375.789751	3755	705.013553	0.000739	4.435137	19.491085	3.033711	-0.000002	-0.000002	-0.00025	0.000339	0.000004	0	0	9.462322	0.413819	30.460499
239	0	-89	-132	-84.718585	92	13.774786	0.000317	0.149836	1.78749	0.186546	0.000001	0.000001	-0.000115	0.000169	0.000001	156.9145407	286.7765897	164.571106	0.590715	27.745901
240	0	-341	-2336	-1167.356872	2310	494.241811	0.001055	5.027653	24.91691	3.730982	-0.000067	-0.000067	-0.001377	0.001167	0.000002	0	4.987836367	22.479435	0.340548	29.6387
241	0	-8	-436	-72.919431	434	103.96775	0.001161	0.705314	3.317522	0.804085	-0.000007	-0.000007	-0.000208	0.000222	0.000001	12.11726222	47.00685876	53.00914	0.508645	29.453199
242	0	-1091	-1685	-1032.22566	1683	529.289821	-0.005594	3.806551	12.808458	3.06985	0.000013	0.000013	-0.000454	0.000459	0.000004	0	0	176.077408	0.210125	30.6208
243	0	-455	-1704	-560.121326	1695	469.00597	-0.002533	2.7469	9.510476	1.975987	-0.000045	-0.000045	-0.00092	0.001041	0.000001	0	8.410274513	198.434952	0.604898	29.104599
244	0	-10	-1064	-252.073962	1062	314.358746	0.00095	1.771838	4.945675	1.483232	0.000054	0.000054	-0.000572	0.000379	0.000002	3.958789142	18.18948563	52.594643	0.61965	29.875301
245	0	-3343	-3955	-2917.377543	3441	715.948421	-0.001161	5.127283	19.468161	4.366341	0.000014	0.000014	-0.000422	0.000354	0.000002	0	0	45	0.387028	30.7321
246	0	-4180	-4338	-3825.697269	2693	514.197429	-0.000211	4.223652	19.924276	4.215111	-0.000021	-0.000021	-0.000998	0.001142	0.000006	0	0	205.680618	0.181898	30.0762
247	0	-629	-1453	-733.333852	1425	342.073255	0.000106	2.290479	6.297577	1.244924	-0.000016	-0.000016	-0.000354	0.000405	0.000003	0	9.683440091	120.068581	0.651557	30.851801
248	0	-9	-21	-11.138999	19	4.657164	-0.000211	0.035937	0.121345	0.018723	-0.000001	-0.000001	-0.000013	0.000009	0	193.0202639	248.8645049	22.009615	2.893037	31.1108
249	0	-1	-17	-1.360825	16	1.736127	0.000211	0.012313	0.310416	0.045737	-0.000002	-0.000002	-0.000007	0.000011	0	234.7664572	336.8084847	174.627335	2.442588	31.886398
250	0	-2088	-4935	-2408.135299	4870	1227.016977	0.001372	8.148918	28.024326	4.048742	-0.000112	-0.000112	-0.002083	0.002149	-0.000007	0	0	71.419815	0.85758	31.4601
251	0	-611	-1278	-503.945122	1276	408.142948	-0.007177	2.34942	13.078153	2.117311	-0.000064	-0.000064	-0.000682	0.000644	0.000005	0	9.264176059	132.709396	0.273999	30.943501
252	0	-3189	-4339	-2630.080694	3455	817.006357	-0.002111	7.416851	24.981974	4.523418	0.000235	0.000235	-0.001844	0.001762	0.000009	0	0	315	0.066442	30.6796
253	0	-108	-124	-96.475904	122	21.026934	0.000106	0.201532	1.48416	0.18255	0.000003	0.000003	-0.000109	0.000084	0.000001	40.65411054	46.16880955	251.565048	2.623201	22.024099
254	0	-2189	-2327	-1972.122264	2138	469.710273	-0.002005	2.58349	11.058043	2.700087	0.000031	0.000031	-0.00045	0.0004	0.000001	0	0	284.036255	0.218017	31.171
255	0	-103	-988	-230.055598	987	230.895433	0.002638	1.499083	9.284687	1.68364	0.000013	0.000013	-0.000209	0.000195	0	2.607309891	20.18244769	285.473999	0.370535	30.798601
256	0	-5	-31	-6.546296	29	6.252811	-0.000422	0.06541	0.360594	0.060352	0	0	-0.000031	0.000032	0	106.6266777	119.9771887	290.078217	5.363029	31.8388
257	0	-52	-96	-47.860465	95	26.128497	-0.000211	0.248349	1.457091	0.178062	0.000016	0.000016	-0.000118	0.00012	0.000001	72.25835948	86.24141708	75.242805	0.697138	30.1392
258	0	-1771	-2743	-1980.876226	2187	552.124213	-0.006121	4.260547	18.79504	3.366945	0.000174	0.000174	-0.001197	0.001391	0.000006	0	0	103.6418	0.40227	24.3873
259	0	-1379	-3134	-1926.502752	3132	881.77161	0.011926	8.051757	27.210396	5.176946	-0.00032	-0.00032	-0.001197	0.001261	-0.000007	0	0	278.046082	0.184178	30.7314
260	0	-72	-1369	-468.886331	1359	550.340204	-0.002955	2.372947	19.432592	3.923861	-0.000026	-0.000026	-0.0011	0.00059	0.000005	3.779090848	8.820706078	338.085144	0.415736	30.375801
261	0	-98	-344	-66.070524	342	40.706803	-0.001266	0.58921	7.780456	0.828676	0.000005	0.000005	-0.000203	0.000241	0.000004	17.58392245	23.49943055	-1	1.054069	29.4007
262	0	-129	-1102	-183.660837	1099	162.453594	0.000211	1.19777	10.749974	1.945903	-0.000009	-0.000009	-0.000243	0.000232	0.000002	6.378268837	19.72553967	278.793732	0.601995	29.8137
263	0	-3741	-4200	-3523.46148	3761	717.424386	0	4.579682	26.709068	5.618397	-0.000007	-0.000007	-0.001326	0.001807	0	0	0	254.054611	0.178494	25.972101
264	0	-862	-1864	-967.502463	1862	482.430595	0.000211	5.535674	15.815245	3.269542	-0.000045	-0.000045	-0.00137	0.001381	0.000003	0	0.226919805	26.565052	0.31205	30.861601
265	0	-33	-97	-44.311111	95	25.065856	-0.001161	0.243004	0.937834	0.149427	-0.000033	-0.000033	-0.000063	0.000062	0	127.7638186	194.3057297	122.905243	3.539313	23.001301
266	0	-131	-221	-134.295849	120	25.419737	-0.000106	0.163129	0.815083	0.127102	-0.000002	-0.000002	-0.000043	0.000026	0	16.43529118	189.4618514	280.222168	0.239369	31.0583
267	0	-2	-21	-10.542429	19	5.412927	0	0.083178	0.302466	0.06641	0	0	-0.000038	0.000053	0	132.4609822	143.1023885	167.005386	0	24.8535
268	0	-1507	-2612	-1517.381529	2610	873.003677	0.000106	4.358497	12.116397	3.411033	0.000001	0.000001	-0.000423	0.000454	0.000002	0	0	195.945389	0.282089	31.1451
269	0	-1901	-2388	-1604.366822	2386	747.609669	-0.000106	5.020913	24.74391	5.063238	-0.000279	-0.000279	-0.00191	0.002559	0.000012	0	0	8.923988	0.195418	30.2568
270	0	-223	-762	-245.839813	760	176.49454	0	1.02008	3.227244	0.658946	-0.000003	-0.000003	-0.000184	0.000136	0.000001	0	28.75479897	51.042591	1.380831	28.3885
271	0	-731	-3153	-1143.213202	3151	870.854672	0.001794	5.149222	21.603891	3.242415	0.000038	0.000038	-0.001114	0.001146	0.000009	0	3.197196755	91.325371	0.094188	30.9687
272	0	-24	-60	-29.35387	59	13.401017	0.001266	0.221192	0.988785	0.159265	-0.000001	-0.000001	-0.000108	0.000082	0.000001	73.24703108	180.4301492	251.565048	0	28.9051
273	0	-59	-73	-63.560092	53	5.517853	-0.000422	0.063875	1.067367	0.13047	0.000004	0.000004	-0.000093	0.000166	0.000001	163.4138554	180.1368496	136.023026	0.549935	19.405399
274	0	-723	-2276	-685.384948	2274	600.249819	-0.031978	4.015784	15.852816	2.917616	0.00014	0.00014	-0.001104	0.00077	0.000002	0	7.412557893	288.529327	0.238761	31.333401
275	0	-2454	-2600	-2191.939759	2334	406.218757	0.000317	3.472352	15.985453	3.349163	-0.000044	-0.000044	-0.001628	0.001199	0.000015	0	0	63.434948	0.086577	29.563801
276	0	-844	-2346	-1294.879162	2344	589.578384	0.000106	6.218366	16.773359	2.931608	-0.000035	-0.000035	-0.001015	0.000868	0.000002	0	0.352472361	91.747467	0.47353	27.400801
277	0	-52	-77	-44.329825	75	14.774503	-0.000106	0.203577	1.563485	0.225436	0.000002	0.000002	-0.000152	0.000098	0.000001	38.02802899	322.8819341	301.578156	3.776148	20.6423
278	0	-38	-328	-57.72549	326	57.572033	-0.000422	0.894894	3.917879	0.84019	-0.00013	-0.00013	-0.000338	0.000359	0.000003	16.59375152	58.05183121	113.198593	2.11281	31.0247
279	0	-2154	-2402	-1904.040212	2400	558.990973	0.000106	3.270617	14.892926	3.729956	-0.000002	-0.000002	-0.000423	0.000566	0.000001	0	0	128.659805	0.101392	29.489599
280	0	-1152	-4717	-1786.543775	4716	1468.157758	0.000422	8.099368	21.195786	5.108904	-0.000034	-0.000034	-0.00103	0.001105	0.000002	0	0	344.197479	0.173532	31.178001
281	0	-14	-46	-19.427492	42	6.771856	-0.000211	0.127011	0.464978	0.097847	-0.000001	-0.000001	-0.000037	0.000025	0	37.52423736	43.36260912	15.255118	0.538277	29.881599
282	0	-1070	-1996	-896.964286	1989	431.399501	-0.002005	2.825435	7.707264	1.400165	0	0	-0.000489	0.000567	0.000001	0	0	318.257935	1.444212	22.016399
283	0	-45	-1661	-688.235664	1659	582.449582	0.003905	2.870974	15.334241	3.498277	0.000244	0.000244	-0.001078	0.001044	0.000006	1.734299277	5.910625266	124.380348	0.107722	30.1196
284	0	-400	-4698	-2791.91232	4391	1201.510075	0.04802	10.996368	22.784052	3.921887	-0.0003	-0.0003	-0.000789	0.000823	-0.000004	0	2.204327184	118.009178	0.046264	29.928501
285	0	-2496	-3294	-2369.990181	2652	410.59455	-0.000422	4.205991	15.121899	3.029296	0.000111	0.000111	-0.001012	0.000688	0.000006	0	0	101.853004	0.101444	29.8592
286	0	-19	-25	-15.903469	23	5.073044	-0.000211	0.044516	0.335071	0.042868	0.000005	0.000005	-0.00002	0.000024	0	502.8956109	523.6106783	120.256439	2.750476	31.197601
287	0	-1065	-2480	-923.426094	2473	677.108297	0.000844	4.532086	20.127928	3.215985	-0.000101	-0.000101	-0.001982	0.001401	0.000009	0	0	42.869808	2.820425	28.4627
288	0	-10	-36	-6.75485	34	4.993457	-0.000422	0.062761	0.485815	0.067146	0.000004	0.000004	-0.000038	0.000036	0	806.2761857	903.9752988	206.565048	1.548457	33.830299
289	0	-127	-311	-131.657058	309	37.148789	-0.003166	0.733951	6.368269	0.799597	0.000063	0.000063	-0.000575	0.000514	0.000003	5.581791089	31.31345512	316.203522	2.636945	20.694799
290	0	-939	-2956	-1247.75985	2955	931.178831	-0.000528	6.906216	24.393114	4.679086	0.000013	0.000013	-0.001435	0.001298	-0.000003	0	1.378804766	57.2771	0.179722	30.9736
291	0	-11	-25	-8.636888	24	4.233432	-0.000106	0.061948	0.467648	0.058677	0.000001	0.000001	-0.000044	0.00006	0	631.6205027	648.7093259	132.614059	4.57153	31.927
292	0	-1655	-2360	-1392.842145	2252	726.469231	-0.000422	3.770741	13.975242	2.770518	0.000011	0.000011	-0.000576	0.000544	0.000003	0	0	243.434952	0.151971	29.540001
293	0	-59	-70	-46.993953	49	8.25537	-0.000211	0.135509	0.586471	0.080702	0	0	-0.000035	0.000037	0	280.8745733	303.9205186	296.650177	0.351293	30.788101
294	0	-1059	-2529	-1430.886807	2499	749.261723	0.00285	4.305329	11.33559	2.204319	0.00013	0.00013	-0.000446	0.000488	0.000001	0	0	352.680969	0.136315	30.000601
295	0	-563	-1511	-560.765517	1509	524.259123	0.002005	2.955585	13.658652	2.80251	0.000083	0.000083	-0.000764	0.000458	0.000004	0	5.907200173	13.866897	0.292757	31.273199
296	0	-69	-1984	-261.040663	1979	402.408356	0	2.804222	20.32942	4.181422	0.000019	0.000019	-0.001281	0.001555	0.000005	4.099211874	11.6262566	225.675629	0.562044	30.2792
297	0	-88	-2881	-1170.634586	2879	826.93262	0.001478	7.812099	22.467346	3.576108	-0.000122	-0.000122	-0.000981	0.000952	0.000002	1.388181224	7.306200785	18.434948	0.246193	30.559198
298	0	-38	-47	-29.948718	38	8.448875	-0.000106	0.103661	0.390573	0.067284	0.000003	0.000003	-0.000048	0.000054	0	258.9812396	366.4961514	132.304626	1.037088	31.5672
299	0	-28	-40	-25.710472	39	10.360462	-0.000106	0.106131	0.552246	0.101732	-0.000003	-0.000003	-0.000068	0.000093	0	529.2377089	746.5470564	342.281219	0.925454	31.5693
300	0	-736	-3444	-1719.237673	3442	1108.464391	0.001266	7.52836	21.999535	5.444121	-0.000031	-0.000031	-0.001553	0.001519	0.000006	0	1.17644702	34.114471	0.219813	30.696402
301	0	-28	-60	-30.878582	59	14.270904	-0.000528	0.279584	1.453337	0.298686	-0.000031	-0.000031	-0.000108	0.000109	0	35.47732651	41.75708111	130.236359	0.734342	30.1819
302	0	-14	-48	-15.428298	46	8.151301	0	0.10317	0.84045	0.099939	0.000005	0.000005	-0.000081	0.000049	0	46.60360894	61.82455271	288.434937	2.309186	31.785601
303	0	-3851	-4403	-3196.61851	4185	964.463641	-0.000422	7.573236	26.505201	5.420563	-0.000004	-0.000004	-0.00111	0.00106	-0.000005	0	0	272.862396	0.07045	30.7034
304	0	-135	-1933	-550.733773	1929	440.200286	0.000211	3.704016	11.761358	2.30529	0.000069	0.000069	-0.000429	0.000449	0.000006	3.211114128	11.20998206	96.115501	0.446631	30.008299
305	0	-2	-17	-4.212075	15	2.91093	0	0.031436	0.158829	0.024907	0.000007	0.000007	-0.000015	0.000016	0	98.86476546	145.176395	251.635956	6.895163	30.6495
306	0	-18	-69	-7.015187	67	9.423499	-0.000317	0.135624	1.122564	0.186698	-0.000011	-0.000011	-0.00009	0.000066	0.000001	345.5571516	409.2440153	19.983107	3.463319	29.7941
307	0	-38	-1429	-180.696847	1427	300.05829	-0.000106	1.698759	10.114455	2.334989	-0.000003	-0.000003	-0.000332	0.000336	0.000003	8.159429678	14.69619112	152.326141	1.259365	28.8246
308	0	-5	-30	-16.921004	28	7.629933	0.000739	0.108968	0.681651	0.097909	0.000012	0.000012	-0.000058	0.000046	0	174.806208	242.6422034	98.972626	3.1056	31.629501
309	0	-27	-63	-42.925758	61	8.091556	0.000844	0.128623	1.513604	0.166127	-0.000001	-0.000001	-0.000078	0.0001	0.000001	415.3157509	481.938653	79.215706	4.906095	28.0546
310	0	-2861	-3948	-2323.822544	3946	1315.826144	0.008126	6.888011	30.203581	7.195614	-0.000111	-0.000111	-0.001171	0.00132	0.000009	0	0	0	0.061413	30.2225
311	0	-121	-189	-107.481744	136	11.401584	-0.000422	0.195427	2.069981	0.231799	0.000015	0.000015	-0.000246	0.00026	0.000002	40.35339393	365.0632188	6.517899	0.649916	27.9321
312	0	-58	-68	-38.347432	63	15.068479	-0.002322	0.293967	1.221846	0.260959	0.00009	0.00009	-0.000135	0.00014	0	218.0438035	345.2471256	276.340179	1.496281	30.913399
313	0	-95	-348	-72.526738	346	67.630508	0.000422	1.012601	5.2876	1.02054	-0.000058	-0.000058	-0.000346	0.000492	0.000006	2.035368248	26.99971175	141.536636	4.910585	23.927399
314	0	-38	-3057	-878.628571	3056	999.9046	-0.002955	6.771197	25.576267	7.087248	-0.000024	-0.000024	-0.001115	0.001031	0.000004	6.591626873	8.863039501	249.666687	0.138278	28.016798
315	0	-22	-1987	-625.707925	1985	583.147016	-0.000211	4.725417	27.24564	4.031921	0.000108	0.000108	-0.002037	0.001178	0.000006	3.663450304	8.578977737	27.559404	0.302131	30.756599
316	0	-1152	-1547	-1012.539623	1302	328.592526	-0.000844	3.069966	12.638975	2.131587	-0.00015	-0.00015	-0.000506	0.000554	0.000002	0	0	30.963757	0.191194	31.301899
317	0	-764	-2772	-1516.918273	2765	934.101772	-0.000106	7.753131	23.432638	5.234521	-0.000042	-0.000042	-0.000789	0.001364	-0.000004	0	1.191307881	45	0.074646	29.123499
318	0	-461	-943	-393.544495	941	335.08831	-0.000211	2.392188	14.78931	2.41697	0.000001	0.000001	-0.001361	0.001126	0.000003	0	22.86041016	166.865982	0.65887	31.340399
319	0	-257	-1729	-568.544398	1728	480.783167	0.006016	3.515431	12.22044	2.403207	0.000065	0.000065	-0.000515	0.000368	0.000007	0.271685159	6.670194562	133.984222	0.174231	28.8799
320	0	-101	-1803	-572.308042	1802	587.31986	0.001161	3.048714	11.576866	2.526369	0.000022	0.000022	-0.00034	0.000341	0.000002	0.042253641	5.410759204	29.054604	0.225861	31.4104
321	0	-706	-1702	-885.314039	1700	492.690561	-0.001372	4.782017	11.582743	2.490179	-0.000015	-0.000015	-0.000457	0.00045	0	0	2.953929695	260.537689	0.345107	30.622902
322	0	-25	-225	-40.935449	223	29.399333	0.000317	0.351558	4.352024	0.57234	0	0	-0.000368	0.000258	0	13.45113771	66.21068319	178.781128	2.371806	30.505299
323	0	-59	-120	-42.578387	118	24.797911	0	0.427823	2.186543	0.368761	0.000003	0.000003	-0.000137	0.000177	0.000001	37.18402442	126.0463333	325.374207	0.971541	31.8381
324	0	-633	-973	-387.282197	971	258.814426	-0.007915	2.962884	11.8582	2.013626	-0.000051	-0.000051	-0.000782	0.00063	0.000008	0	23.23169976	39.805573	0.140846	30.1518
325	0	-24	-36	-20.905375	33	6.658603	0.000106	0.075104	0.337646	0.04694	0.000002	0.000002	-0.000027	0.000023	0	57.78382705	83.523874	30.573418	1.716225	30.1154
326	0	-983	-2208	-947.697409	2206	598.753467	-0.000422	3.41804	7.93514	1.464521	-0.000002	-0.000002	-0.000485	0.000407	0.000001	0	0.53241394	143.746155	0.257633	29.8445
327	0	-28	-98	-33.529013	97	21.860258	0.000211	0.138833	1.088798	0.104243	-0.000001	-0.000001	-0.000026	0.000025	0	28.03182261	48.69110566	290.115509	14.82583	27.435101
328	0	-1103	-1884	-963.283105	1883	702.26332	0.004538	3.684122	17.286823	3.175615	0.00002	0.00002	-0.000627	0.00086	-0.000001	0	0	233.130096	0.279303	30.501801
329	0	-12	-34	-12.343779	32	7.362426	0.000317	0.084294	0.362391	0.055671	-0.000002	-0.000002	-0.000028	0.000042	0	238.1842594	244.9902654	346.429565	3.16615	29.649899
330	0	-18	-41	-21.945274	40	8.314725	-0.000106	0.084386	0.796478	0.10545	0.000002	0.000002	-0.00005	0.00007	0	255.9276838	283.5437872	187.125015	0.534847	30.2715
331	0	-12	-38	-11.197232	36	5.447693	0.000106	0.08526	0.573876	0.07918	-0.000001	-0.000001	-0.000047	0.000053	0	43.79814584	116.1762856	11.902812	2.444041	29.601599
332	0	-35	-84	-32.046458	83	13.427534	0	0.231166	0.935233	0.162803	-0.000003	-0.000003	-0.000057	0.000058	0	37.63188736	48.93152095	344.922119	0.304315	31.0709
333	0	-2173	-2870	-1880.06772	1708	382.131303	-0.007493	4.146819	17.807507	2.898228	-0.000014	-0.000014	-0.001257	0.001121	0.000013	0	0	11.309933	0.253544	30.7293
334	0	-31	-63	-28.667674	56	11.021394	-0.000422	0.092371	0.388767	0.060417	0.000004	0.000004	-0.000025	0.000028	0	56.11852301	112.5625126	66.801407	4.214156	29.3454
335	0	-2432	-2555	-2046.259594	2553	497.933032	-0.000211	3.967244	21.510996	4.163866	0.00001	0.00001	-0.001041	0.001034	0.000002	0	0	128.290161	0.152402	31.238199
336	0	-1144	-2209	-975.696279	2191	464.75312	-0.000106	3.743856	11.34464	1.88675	-0.000012	-0.000012	-0.000587	0.00043	0	0	0	177.990448	0.130198	29.920799
337	0	-24	-1648	-404.812713	1646	514.925057	0	3.702892	14.342015	3.697828	0.000005	0.000005	-0.000433	0.000431	0.000004	7.722077366	12.4346418	315	0.346429	29.907499
338	0	-760	-902	-599.234316	897	224.266968	-0.000739	1.700716	4.851813	1.015773	-0.000015	-0.000015	-0.000153	0.000178	0	0	22.86087882	174.586639	0.733494	30.7216
339	0	-18	-24	-10.435228	22	5.963992	-0.000106	0.071676	0.227253	0.049014	0	0	-0.000014	0.000016	0	163.8717567	224.3273473	252.645981	4.987954	31.238199
340	0	-35	-46	-36.610566	19	3.976825	0	0.039537	0.146044	0.022618	-0.000002	-0.000002	-0.000016	0.000012	0	54.20062975	73.80061305	105.478638	0.955561	19.974501
341	0	-886	-2775	-979.636501	2703	760.019789	0.000211	4.340642	10.965219	2.175905	-0.000009	-0.000009	-0.000373	0.000383	-0.000002	0	0.876383623	210.96376	0.131837	30.607498
342	0	-14	-89	-23.473073	87	17.778885	0.000422	0.342615	1.480073	0.2521	0.000002	0.000002	-0.000138	0.000117	0.000001	45.00039081	135.1111004	341.565063	0.691049	31.767401
343	0	-994	-1157	-422.239078	1156	350.548938	-0.027018	4.708149	20.33074	4.141367	0.00083	0.00083	-0.001621	0.001764	0.000019	0	0.232889139	21.801409	0.218198	30.879099
344	0	-18	-171	-38.661431	169	31.794341	0.000211	0.532585	2.861391	0.430808	0.000003	0.000003	-0.000218	0.000115	0.000002	7.88374701	119.4918902	287.102722	0.759085	31.546202
345	0	-21	-86	-30.055849	84	15.13182	0.000633	0.202602	0.750075	0.126793	-0.000015	-0.000015	-0.000065	0.000071	0.000001	36.45072138	60.07939282	29.106331	1.252147	30.541
346	0	-2	-100	-11.641649	98	10.987381	0.000211	0.152528	1.589453	0.197319	0.000007	0.000007	-0.000126	0.0001	0.000001	76.79697451	94.97542262	159.13858	3.049495	30.369499
347	0	-14	-79	-28.977175	77	14.647627	0.000211	0.219443	1.684075	0.191648	-0.000002	-0.000002	-0.000189	0.000155	0.000001	25.89833668	32.9691717	277.125031	5.014835	29.528799
348	0	-57	-78	-49.389767	76	16.545309	0.000317	0.22155	1.373861	0.229574	0.000003	0.000003	-0.000124	0.000123	0.000001	73.83121769	86.1327166	308.659821	0.242667	30.503901
349	0	-14	-76	-9.061893	74	7.513729	-0.001266	0.152269	2.44006	0.226292	0.000021	0.000021	-0.000068	0.00013	0.000003	22.2246436	27.87049721	155.788239	1.957817	30.043999
350	0	-29	-1434	-236.659538	1432	365.063985	-0.000422	2.398959	8.723448	2.611869	-0.000009	-0.000009	-0.00025	0.000199	0.000001	7.343268316	15.32697086	285.255127	0.565806	30.283401
351	0	-36	-216	-47.530374	214	38.157832	-0.000211	0.303834	2.622377	0.355676	0.000002	0.000002	-0.00012	0.00013	0.000002	19.7322133	31.3888276	245.409882	0.825053	30.904299
352	0	-2659	-5064	-2961.018868	5041	1134.781911	-0.007493	8.572878	20.663454	3.871055	-0.000056	-0.000056	-0.000948	0.001314	-0.000001	0	0	-1	0.360031	30.7391
353	0	-925	-2450	-1122.563498	2446	509.106083	-0.000528	5.554371	24.988119	4.007546	0.000117	0.000117	-0.001295	0.002764	0.000007	0	0.455075514	281.309937	1.285403	30.7069
354	0	-42	-260	-97.824853	258	73.633498	0.00095	0.524446	1.609704	0.317744	-0.000007	-0.000007	-0.000159	0.000136	0	14.43573905	91.25735811	225	0.59167	30.921101
355	0	-1244	-1524	-848.488636	1522	432.614999	-0.001794	3.529318	10.390016	2.207753	0.000046	0.000046	-0.000365	0.000293	0.000001	0	0	220.531555	0.270054	31.294201
356	0	-3139	-3699	-2973.097506	3106	397.626218	0.000422	3.649365	37.679485	4.095163	-0.000014	-0.000014	-0.002238	0.001193	0.000009	0	0	308.157227	0.082706	29.799
357	0	-3241	-4224	-2806.272932	4220	1119.961396	-0.000528	6.235088	15.805514	3.903716	-0.000009	-0.000009	-0.000528	0.00057	-0.000001	0	0	199.983109	0.198744	30.750301
358	0	-169	-2384	-540.091013	2382	554.570784	-0.001478	4.967503	21.639956	3.753034	-0.000209	-0.000209	-0.001755	0.002082	0.000008	0	8.643153378	60.255119	0.604322	29.949499
359	0	-6	-56	-12.014035	54	7.668408	0.000106	0.14282	1.222599	0.146943	-0.000009	-0.000009	-0.000137	0.000097	0.000001	113.5435211	220.6374253	251.565048	1.948345	31.789099
360	0	-12	-53	-27.657295	52	9.142175	0.002005	0.236995	1.218654	0.199112	-0.000002	-0.000002	-0.000106	0.00012	0.000002	75.95285763	125.5606812	178.571869	0.487124	30.426199
361	0	-1557	-3007	-1366.317221	3005	1016.152517	-0.012031	5.148263	17.453932	4.047508	-0.000077	-0.000077	-0.000751	0.000654	0.000003	0	0	158.962494	0.119348	30.6103
362	0	-19	-34	-18.08006	27	5.349246	-0.000106	0.053499	0.197973	0.034436	0.000003	0.000003	-0.000011	0.000017	0	85.18424166	111.9535938	139.969742	1.20659	30.313499
363	0	-14	-35	-12.899698	34	5.897673	0	0.052701	0.346508	0.050677	-0.000003	-0.000003	-0.000022	0.000035	0	183.3148855	250.6365954	4.041209	1.780717	32.044601
364	0	-67	-989	-104.458176	983	133.983863	0	1.346444	12.948786	2.493449	0.000006	0.000006	-0.000612	0.00052	0.000005	14.96495012	20.21540997	24.443954	0.433307	31.153502
365	0	-12	-19	-10.718491	18	5.295637	0.000106	0.031764	0.088291	0.017181	-0.000003	-0.000003	-0.000005	0.000006	0	452.212006	467.5398488	305.537689	4.085821	30.989
366	0	-1666	-1879	-1337.8307	1767	419.76669	-0.001794	2.85955	7.844478	1.963376	0.00008	0.00008	-0.000318	0.000258	0.000002	0	0	347.980988	0.169721	31.465
367	0	-1496	-2183	-1456.69548	2074	522.677402	0	3.430829	11.110336	1.985471	-0.000009	-0.000009	-0.000501	0.000538	0.000001	0	0	207.737	0.095663	29.971201
368	0	-4255	-5198	-4182.871988	4758	949.734603	0.000317	6.440924	35.250137	6.13239	-0.000022	-0.000022	-0.003563	0.002175	0.000006	0	0	270.270264	0.143565	29.579901
369	0	-1	-69	-15.396355	68	16.827277	0	0.276758	1.622153	0.245	0	0	-0.000132	0.000117	0.000001	497.6845451	515.0271931	90	0	31.054798
370	0	-51	-62	-47.097065	40	7.659833	0	0.055741	0.471108	0.054966	0.000002	0.000002	-0.000029	0.000019	0	113.7829933	134.8048605	94.763641	0.75399	28.960402
371	0	-85	-446	-142.545455	439	84.15322	-0.000211	1.191838	6.449014	1.204164	0.000036	0.000036	-0.00028	0.000249	0.000004	12.93239275	37.02737465	214.143585	1.056312	29.2145
372	0	-77	-185	-61.680156	184	29.467037	-0.000422	0.5811	2.9067	0.417688	0.000039	0.000039	-0.000179	0.000241	0.000003	20.35188292	78.11623274	125.837654	0.54771	30.439501
373	0	-18	-33	-19.376417	24	4.156477	-0.000211	0.06292	0.289107	0.04426	0.000005	0.000005	-0.000021	0.000019	0	238.2479064	312.767811	315	0.998289	34.1586
374	0	-554	-736	-487.409228	734	175.724211	-0.000106	1.926676	10.855295	1.998764	0.00001	0.00001	-0.000822	0.001051	0.000004	0	46.67991623	350.818878	0.305498	29.8585
375	0	-1258	-1946	-1364.781176	1942	544.418017	-0.004749	6.099449	19.695911	5.002246	-0.000264	-0.000264	-0.00069	0.000934	0.000003	0	0	108.434952	0.272973	30.799301
376	0	-32	-44	-32.059578	31	6.389819	0.000211	0.040662	0.310416	0.020037	-0.000003	-0.000003	-0.000016	0.000024	0	240.4553397	272.8398385	203.212204	4.76518	28.8813
377	0	-14	-1245	-509.355956	1244	390.075342	0.00401	3.150702	6.167028	1.357934	0.000259	0.000259	-0.000257	0.000297	0	2.992947706	12.81991228	238.392502	0.521677	30.840599
378	0	-3453	-3929	-3441.251506	2157	364.574835	-0.000106	2.386034	14.092032	2.277656	0.000019	0.000019	-0.000667	0.000615	0.000005	0	0	26.565052	0.169469	29.435699
379	0	-2509	-5284	-2728.147104	5282	1364.008018	-0.000739	9.137892	21.433748	3.622255	-0.000019	-0.000019	-0.000991	0.001292	-0.000002	0	0	86.43425	0.475026	30.464701
380	0	-140	-3697	-1058.342664	3695	950.429084	0.000633	7.722742	24.488409	5.077442	0.000183	0.000183	-0.000634	0.000589	0.000003	1.415367877	8.186136689	135	0.314634	30.929501
381	0	-457	-1631	-585.553108	1629	409.012318	0.001689	2.603441	6.23124	1.087484	-0.000007	-0.000007	-0.000605	0.000415	0.000002	0	9.641837343	24.577667	0.322002	29.330002
382	0	-867	-1272	-811.857573	1270	308.499492	-0.000422	1.995232	6.074654	1.275389	0.000003	0.000003	-0.000255	0.000207	-0.000001	0	8.562778987	163.610458	0.588506	30.932999
383	0	-37	-79	-46.889992	78	15.274973	-0.000106	0.120231	0.704148	0.133652	0.00001	0.00001	-0.00004	0.000044	0	583.3847778	622.5709837	58.538696	0.330803	31.217899
384	0	-147	-1010	-182.467669	1008	189.083085	-0.008443	1.72784	9.297196	1.625657	0.000276	0.000276	-0.000677	0.000582	0.000003	1.65485383	19.2187141	248.198593	0.28758	30.6796
385	0	-37	-1226	-306.424789	1224	320.465792	0.00095	2.963825	17.557423	2.90267	-0.000056	-0.000056	-0.001089	0.001198	0.000002	2.405390896	16.59086045	249.731079	1.018884	30.608202
386	0	-420	-689	-342.768049	687	158.983218	0.000106	1.480642	7.663213	1.343022	-0.000001	-0.000001	-0.000493	0.000484	0.000003	0	51.59405506	20.699219	0.233361	29.6674
387	0	-1423	-1557	-1135.873004	1555	489.226451	0.000211	2.517179	17.262104	3.285473	0.000068	0.000068	-0.000605	0.000537	0.000005	0	0	183.012787	0.093106	29.75
388	0	-21	-59	-24.044444	57	11.3254	0.000211	0.097086	0.979548	0.085929	0	0	-0.000039	0.000053	0	600.4452805	713.9577041	251.565048	1.929357	34.1222
389	0	-6	-85	-21.589623	84	17.553704	0.000844	0.203747	1.103606	0.168831	-0.000007	-0.000007	-0.000063	0.000077	0	39.13710378	55.95997681	140.469101	3.48472	27.439301
390	0	-20	-25	-20.271523	23	4.732491	-0.000633	0.095471	0.423552	0.08952	0	0	-0.000029	0.000021	0.000001	996.6817148	1114.694213	127.874985	3.198263	33.211498
391	0	-773	-2621	-2048.173062	2106	463.262899	0.01562	4.363953	15.975887	3.939035	0.000039	0.000039	-0.000541	0.000837	0.000006	0	1.477402176	-1	0.103549	30.1959
392	0	-83	-125	-76.692771	114	24.260115	0.000106	0.183555	0.65161	0.107601	0.000002	0.000002	-0.000037	0.000026	0	58.38014909	188.9892217	293.70697	1.541649	31.4496
393	0	-5	-485	-71.683349	484	97.863278	-0.000211	1.008507	8.182908	1.120045	-0.000002	-0.000002	-0.000334	0.000237	0.000001	14.86892757	32.4970891	7.169363	0.423853	31.5504
394	0	-570	-1322	-558.375602	1321	459.078444	-0.012665	2.970179	13.187671	2.413192	0.000268	0.000268	-0.000896	0.00059	0.000002	0	4.507616913	37.874985	2.547542	31.935402
395	0	-846	-1971	-862.330495	1969	622.681232	0.000106	3.665265	13.905307	2.522866	0.000003	0.000003	-0.000456	0.000658	0.000002	0	1.867875654	297.030853	0.091122	29.6569
396	0	-71	-1921	-353.865457	1917	479.55992	0.000106	2.665836	9.932013	2.790136	0.000023	0.000023	-0.000406	0.000435	0.000001	4.417291991	10.26514761	133.781128	0.818481	30.209198
397	0	-22	-70	-18.975319	68	7.160547	0.000106	0.122706	1.26231	0.168848	-0.000004	-0.000004	-0.000109	0.000102	0	74.3204192	129.538472	276.340179	2.662949	30.004799
398	0	-30	-56	-28.61673	55	15.042774	-0.000106	0.099514	0.355606	0.064647	-0.000001	-0.000001	-0.000015	0.000016	0	275.3529681	331.1619248	94.799835	1.390064	31.753399
399	0	-9	-65	-13.56074	63	10.997995	0.000106	0.268203	1.23001	0.224169	0.000007	0.000007	-0.00013	0.000136	0.000001	22.92516289	27.23023493	34.496998	0.464188	27.403599
400	0	-823	-2201	-1060.724461	2199	660.200179	0.000739	4.436748	10.788676	2.721496	0.000158	0.000158	-0.00028	0.000294	0	0	0.480997284	325.30484	0.212004	31.341099
401	0	-1115	-1760	-866.202502	1729	478.259616	0.000106	4.558818	25.296	4.291137	0.000059	0.000059	-0.001633	0.001548	0.000007	0	0	87.542465	0.891975	31.094702
402	0	-1394	-2302	-971.035385	2300	841.282649	-0.007493	4.511513	21.266916	5.064176	-0.000132	-0.000132	-0.000726	0.000706	0.000007	0	0	260.608185	0.27603	31.0282
403	0	-470	-1338	-546.639496	1337	423.016821	-0.000844	2.393527	7.710068	1.379789	-0.000021	-0.000021	-0.000388	0.000316	0	0	8.830014018	12.043314	0.4476	31.636499
404	0	-44	-214	-74.112407	211	59.554533	-0.000211	0.517707	2.81579	0.401558	-0.000023	-0.000023	-0.000158	0.000165	0.000002	18.97173003	88.10568557	264.805573	5.805202	31.404799
405	0	-10	-1041	-52.049811	1039	129.994864	0.000106	1.103403	15.494243	2.639387	-0.000006	-0.000006	-0.000573	0.001077	0.000004	15.90312256	19.29571965	180	0.633537	30.6985
406	0	-55	-1908	-424.098196	1906	535.936725	0	3.601768	15.751943	4.076986	-0.000004	-0.000004	-0.001113	0.001144	0.000005	6.486044479	11.61926848	277.590302	0.852837	26.888399
407	0	-746	-1563	-644.564662	1561	452.270154	-0.000739	3.071783	19.277349	2.437048	0.000025	0.000025	-0.002095	0.002314	0.000012	0	5.453284799	153.434952	0.334865	31.104502
408	0	-1008	-2126	-1346.280576	2115	558.091052	0	4.691858	22.252829	3.517721	0.000017	0.000017	-0.001444	0.001058	0.000009	0	0	251.151871	0.15055	30.9876
409	0	-35	-116	-21.608183	114	17.144705	-0.001161	0.376749	2.101898	0.326357	-0.000036	-0.000036	-0.000205	0.000188	0.000002	56.82967011	107.5510962	143.130096	1.500259	32.025002
410	0	-1703	-4442	-2048.130468	4245	1186.480813	0.001055	6.379256	14.254656	2.483728	0.000097	0.000097	-0.000531	0.000562	0.000002	0	0	184.573929	1.143034	30.6068
411	0	-16	-22	-17.523035	20	3.164014	0	0.069571	0.432781	0.067407	0.000005	0.000005	-0.000037	0.000023	0	88.53450638	217.4950514	-1	3.990893	28.8932
412	0	-15	-62	-26.057789	60	12.231711	0	0.243754	0.876077	0.171951	0.000008	0.000008	-0.000058	0.000096	0	54.08621709	69.19925213	79.28688	4.000402	29.422401
413	0	-1101	-2793	-1386.196945	2791	838.04411	0.000106	5.919237	23.20752	4.162324	-0.000038	-0.000038	-0.000983	0.000918	0.000008	0	0	168.023865	0.607394	29.388102
414	0	-9	-28	-9.618597	26	2.96863	0.000106	0.042721	0.687423	0.055259	-0.000001	-0.000001	-0.000068	0.000043	0	245.8577304	340.3435348	287.300537	4.25873	31.5679
415	0	-171	-317	-179.151074	315	83.172742	0.000317	0.59311	2.515617	0.435408	0.000009	0.000009	-0.000243	0.000208	0.000002	2.209033676	62.16951098	273.50354	2.51745	21.265301
416	0	-99	-196	-93.479687	195	47.87369	-0.000106	0.298478	0.678308	0.101409	0	0	-0.000025	0.000028	0	19.41761247	43.01846949	92.726311	0.875363	30.1812
417	0	-1121	-2150	-997.370766	2148	594.312363	-0.001055	4.430643	22.598562	3.110225	0.000005	0.000005	-0.001451	0.001102	0.000003	0	0	271.597473	0.951498	30.7237
418	0	-1634	-1842	-1391.778931	1840	540.832203	-0.000528	3.383895	24.375742	4.483854	0.000011	0.000011	-0.001676	0.001419	0.00001	0	0	71.565048	0.249893	31.6085
419	0	-4	-750	-259.306177	748	251.631965	0	1.858315	14.14271	1.967172	0.000021	0.000021	-0.001006	0.000692	0.000008	6.052577021	92.32297273	278.530762	0.210682	30.592798
420	0	-2	-689	-159.831437	687	195.847886	0	1.569233	5.77623	1.31073	0.000019	0.000019	-0.000244	0.000345	0.000002	8.612167319	80.20641928	136.874466	0.569083	31.9487
421	0	-764	-4322	-1805.227692	4321	1639.925915	0.002744	8.036619	24.836323	7.003848	-0.000266	-0.000266	-0.001837	0.001142	0.000007	0	0.148763462	106.504364	0.169654	30.912699
422	0	-1858	-2572	-1791.990189	1604	431.123708	-0.0019	2.550762	8.075999	1.13026	0.000041	0.000041	-0.00033	0.000334	0.000002	0	0	32.79953	0.04569	30.6782
423	0	-14	-89	-41.532533	88	28.06543	-0.000317	0.201839	0.623336	0.099887	-0.000005	-0.000005	-0.000042	0.000042	0	289.9143649	317.5726852	14.375268	0.387518	31.1542
424	0	-947	-2492	-1052.495223	2461	738.061962	0.000106	4.215205	8.528111	1.82781	-0.000002	-0.000002	-0.000237	0.000391	0.000001	0	1.484796315	90	8.608389	29.140301
425	0	-27	-32	-24.125378	24	4.371114	0	0.043728	0.198791	0.035242	0.000003	0.000003	-0.000005	0.000012	0	448.2888852	474.4794896	78.375046	0.61122	31.359999
426	0	-2458	-2725	-2383.766742	2106	311.740484	0.000317	2.209734	15.641675	3.090979	-0.000011	-0.000011	-0.000217	0.000134	0.000002	0	0	251.565048	0.118827	31.368401
427	0	-6	-43	-13.840681	41	8.622045	-0.000106	0.175882	0.72236	0.111414	0.000001	0.000001	-0.000049	0.000057	0.000001	55.87906055	67.4152862	8.392925	3.402429	32.202099
428	0	-2840	-3894	-2756.184906	3753	558.95035	0.000106	4.945667	21.779091	3.838165	0.000022	0.000022	-0.001099	0.001006	-0.000003	0	0	225	0.144318	29.176001
429	0	-8	-32	-9.885942	30	5.345887	0.000106	0.119537	0.660848	0.10664	0	0	-0.000061	0.000052	0.000001	253.5811878	348.362912	212.471191	6.504816	31.457998
430	0	-2	-750	-298.575972	749	214.637447	0.000211	2.279825	5.387214	1.027501	0.000022	0.000022	-0.000428	0.000492	0	6.026196642	29.23154006	192.77124	0.578645	31.5112
431	0	-21	-43	-24.486017	42	10.249735	0.000106	0.092632	0.378323	0.05891	-0.000001	-0.000001	-0.000033	0.000031	0	103.2500538	143.3987946	20.432829	2.240167	30.6656
432	0	-117	-475	-181.083206	460	122.535846	0.000106	0.872908	6.238274	0.840233	0.000022	0.000022	-0.000651	0.000738	0.000002	4.223563421	84.70065848	149.322723	4.061118	27.594702
433	0	-67	-102	-66.635747	97	17.243904	0	0.119053	0.668017	0.104636	0	0	-0.000034	0.000038	0	77.8431794	103.1926031	161.565048	4.516397	22.4217
434	0	-11	-960	-296.470405	959	284.130924	0.000317	2.260342	9.509889	1.763375	-0.000004	-0.000004	-0.00072	0.000577	0.000003	7.158936141	20.46957822	208.009171	3.345925	29.4161
435	0	-88	-167	-92.992623	166	39.020013	-0.000422	0.300548	1.396743	0.185132	-0.000009	-0.000009	-0.000085	0.000055	0.000001	22.37852769	33.84130408	309.610687	0.36457	19.408899
436	0	-707	-2357	-863.417371	2354	651.75502	0.000106	4.102956	11.309009	2.396498	0.000046	0.000046	-0.000639	0.000807	-0.000001	0	2.855353616	135	1.517814	30.646698
437	0	-63	-81	-55.944864	55	11.516735	0	0.114632	0.492125	0.072305	0.000001	0.000001	-0.00002	0.000038	0	249.9440977	346.0332563	241.394669	1.370439	33.2556
438	0	-1471	-1650	-1372.87632	1588	242.121577	-0.000317	2.24028	19.320984	3.538235	-0.000006	-0.000006	-0.000735	0.000764	0	0	0	264.623291	0.086789	29.7661
439	0	-258	-611	-267.243307	609	146.82839	-0.000317	1.215855	4.542507	0.797005	-0.000002	-0.000002	-0.000442	0.000232	0.000001	0	32.63988544	192.528809	0.373832	31.0492
440	0	-16	-988	-86.606403	986	196.735259	0	1.06337	7.370037	1.953654	-0.000003	-0.000003	-0.000252	0.000232	0.000003	10.51245221	19.14129744	229.734909	5.031108	30.160198
441	0	-46	-125	-36.846154	123	21.786559	0	0.260856	1.217721	0.204456	-0.000002	-0.000002	-0.000062	0.000066	0.000001	51.77986648	78.04566301	33.690067	1.056911	32.043201
442	0	-1742	-2121	-1427.091743	2119	617.317794	0.00285	5.25146	28.617746	5.78988	-0.000038	-0.000038	-0.001756	0.002051	0.000003	0	0	145.784302	0.41467	30.799999
443	0	-14	-28	-13.027231	26	3.152097	0	0.035128	0.277059	0.038522	0.000002	0.000002	-0.000046	0.000046	0	176.5673978	227.8659954	348.690063	6.931272	31.0681
444	0	-3692	-3885	-3314.332324	3348	635.051539	-0.00095	4.319816	22.399019	4.37911	0.000044	0.000044	-0.001634	0.001703	0.000007	0	0	156.037506	0.089027	30.7314
445	0	-2101	-2581	-1915.814619	2506	368.161069	-0.000211	2.877073	28.022211	3.333189	-0.000003	-0.000003	-0.001209	0.000927	0.000002	0	0	315	0.970429	30.800699
446	0	-675	-810	-566.972477	808	214.68629	-0.000633	1.869633	8.765338	1.764894	-0.000012	-0.000012	-0.000644	0.000477	0.000004	0	40.70775195	236.725113	0.191365	30.6194
447	0	-37	-45	-30.166667	43	8.680232	-0.000317	0.14622	0.737266	0.128463	0.00001	0.00001	-0.000065	0.000074	0.000001	174.5098421	207.6801497	146.309937	3.281869	21.719601
448	0	-31	-39	-23.745113	38	6.387225	-0.000106	0.10288	0.629127	0.083388	-0.000002	-0.000002	-0.000036	0.000046	0	565.091521	582.4382923	329.198547	0.886369	31.259901
449	0	-6	-33	-13.029126	32	8.910935	0.000211	0.073816	0.232667	0.045794	-0.000003	-0.000003	-0.000013	0.000015	0	189.5642072	334.1832855	155.034271	1.337854	32.438698
450	0	-25	-42	-20.793846	40	8.766314	-0.000106	0.110476	0.751228	0.096621	-0.000002	-0.000002	-0.000048	0.00005	0	770.4977472	902.6070831	204.550446	1.422683	33.720402
451	0	-4637	-4771	-3883.701279	4429	786.431909	-0.003061	6.970321	42.627365	7.513121	0.000386	0.000386	-0.003675	0.003968	0.000015	0	0	340.507263	0.125378	30.2659
452	0	-8	-216	-41.072417	214	25.820365	0.000317	0.321677	3.083893	0.37012	-0.000016	-0.000016	-0.000108	0.000131	0.000003	19.57649431	30.54864013	228.416595	0.73037	30.321201
453	0	-847	-1761	-740.564237	1555	333.887704	-0.004644	2.510746	8.101608	1.40313	0.000149	0.000149	-0.000556	0.000619	0	0	4.755114369	242.102722	0.185903	29.703798
454	0	-316	-566	-173.274241	565	168.613918	-0.022269	2.099904	10.420676	2.251041	0.000212	0.000212	-0.00161	0.00101	0.000002	0	31.02371654	83.075508	0.344205	31.1178
455	0	-76	-464	-219.224118	462	125.330765	0.000528	1.173808	4.442316	0.651989	-0.000025	-0.000025	-0.000346	0.000297	0.000001	3.851441311	135.1474043	23.776344	0.843961	32.0075
456	0	-78	-698	-87.617148	696	140.390773	0	1.077197	11.460109	1.869302	0.000029	0.000029	-0.001143	0.001165	0.000003	11.04718349	31.74525336	200.427048	0.708688	31.3964
457	0	-24	-37	-15.437209	36	11.022367	-0.000106	0.077266	0.498246	0.084659	0.000014	0.000014	-0.000027	0.00005	0	85.3473941	104.8737531	75.963753	2.502197	29.609301
458	0	-41	-554	-110.639789	553	114.717837	0.000211	1.18379	11.388202	1.39283	0.000005	0.000005	-0.000874	0.001193	0.000001	8.589367345	36.40276606	228.691391	1.42824	31.758999
459	0	-806	-1549	-853.440422	1412	361.317337	0.00496	2.758909	7.55618	1.316337	-0.000115	-0.000115	-0.000316	0.000288	0.000001	0	2.773593465	11.620596	0.556257	30.507401
460	0	-212	-2353	-1614.025816	2351	655.272158	0.03525	7.318587	31.552299	5.756602	0.000543	0.000543	-0.002007	0.003276	0.000008	0	1.932687336	62.290226	0.623203	30.890301
461	0	-156	-2133	-865.392432	2132	743.369233	0.002955	5.487495	18.574377	4.597102	-0.000051	-0.000051	-0.00073	0.000714	0.000007	0	6.340227278	330.740112	0.270573	31.282999
462	0	-6	-17	-6.661383	16	2.738198	0	0.064375	0.410572	0.061462	-0.000007	-0.000007	-0.00004	0.000042	0	166.9672899	183.4632091	168.432556	9.663324	27.357401
463	0	-108	-128	-112.918367	104	18.54407	-0.000528	0.191841	1.589453	0.26774	-0.000002	-0.000002	-0.000133	0.000125	0.000001	22.53079647	379.8601328	59.661705	0.635347	28.0014
464	0	-2721	-5697	-3547.275676	5222	1534.436843	-0.017414	11.82823	34.675827	8.331691	-0.000077	-0.000077	-0.00173	0.001583	0.000005	0	0	-1	0.096105	30.5774
465	0	-85	-504	-89.059952	503	101.580289	-0.004116	1.704128	9.941562	1.52256	0.00011	0.00011	-0.000539	0.000544	0.000007	7.53615462	23.03804327	318.27359	0.382062	31.195499
466	0	-5	-56	-10.679859	54	7.956979	-0.000317	0.124278	0.913751	0.137743	0.000003	0.000003	-0.000067	0.000105	0.000001	107.3892769	123.3537837	184.398712	2.039522	30.9694
467	0	-33	-62	-30.040991	61	11.650914	0	0.283386	1.070606	0.203594	0.000009	0.000009	-0.000085	0.000116	0.000001	45.28989921	61.66869671	125.432297	0.703219	31.114302
468	0	-1664	-2624	-1107.529013	2597	591.979476	-0.020158	5.864226	16.028381	3.303105	-0.000045	-0.000045	-0.000994	0.001402	-0.000003	0	0	101.309929	0.210455	31.1395
469	0	-64	-76	-46.545117	67	16.444257	0	0.234426	0.820047	0.152508	-0.000005	-0.000005	-0.000025	0.000032	0	30.37306863	44.38199202	35.610851	0.291553	31.0807
470	0	-473	-823	-336.514516	817	184.692617	-0.000317	1.957727	9.659605	1.190903	-0.000082	-0.000082	-0.000451	0.000447	0.000004	0	24.19383251	0	1.267001	31.268299
471	0	-1688	-1791	-1673.139674	737	88.977079	-0.000317	0.714497	8.51827	1.242392	-0.000005	-0.000005	-0.000287	0.000284	0.000003	0	0	43.381508	0.256683	30.945601
472	0	-14	-41	-25.64943	34	6.999695	-0.000106	0.087195	0.529836	0.064114	-0.000003	-0.000003	-0.000031	0.000031	0	647.5730115	668.4184399	98.361908	0.742062	31.220701
473	0	-16	-163	-36.408019	161	25.28747	-0.000317	0.369278	3.215463	0.493907	0.000005	0.000005	-0.000437	0.000365	0.000002	28.76060627	201.5090102	176.845154	2.665408	31.910198
474	0	-1906	-2474	-1602.805745	2334	707.456464	-0.002005	3.83555	10.184888	1.952579	0.000154	0.000154	-0.000285	0.000315	0	0	0	168.690063	0.242404	31.5035
475	0	-7	-3564	-801.199284	3562	1196.607323	0.000528	6.104902	39.649212	9.064406	0.000262	0.000262	-0.001461	0.001509	0.000016	3.498696094	5.812314619	202.781357	2.192236	30.795099
476	0	-273	-597	-211.640664	595	177.764046	0.001055	1.408598	5.648003	1.056471	-0.00001	-0.00001	-0.000247	0.000202	0.000001	0	27.7333643	78.690071	0.454118	30.5865
477	0	-3	-27	-14.091954	25	5.34216	0.001055	0.165333	0.491134	0.10298	0.000008	0.000008	-0.000041	0.000051	0.000001	329.8856098	353.2583811	22.643108	0	0
478	0	-3	-527	-31.380455	525	83.347928	0.000211	0.589922	9.114849	1.397968	-0.000011	-0.000011	-0.000422	0.000301	0.000002	16.27758324	22.71497341	336.801422	0.767047	32.685799
479	0	-22	-92	-51.223301	90	21.365186	-0.000317	0.276379	0.765289	0.137676	0.000021	0.000021	-0.000074	0.000065	0	81.9874927	206.689003	-1	0	0
480	0	-1839	-1954	-1549.448795	1952	515.912987	-0.001372	3.744456	30.689619	4.911513	0.00028	0.00028	-0.003916	0.00378	0.000011	0	0	315	0.098206	31.314501
481	0	-28	-53	-32.207865	52	15.319318	-0.000106	0.109637	0.888345	0.113476	0.000006	0.000006	-0.000068	0.000048	0	96.38456871	114.3496419	315	0.904893	20.0865
482	0	-142	-805	-184.464959	759	73.217353	0.000422	0.862545	14.722434	1.886754	-0.000008	-0.000008	-0.000726	0.000529	0.000006	8.791894984	21.06402317	237.094757	0.299309	29.8585
483	0	-11	-22	-12.028636	20	4.904123	0.000211	0.059556	0.182017	0.03583	-0.000001	-0.000001	-0.000012	0.000019	0	179.1139334	190.7694609	109.722275	1.485626	28.579599
484	0	-2	-66	-9.52377	64	11.460891	0.000317	0.140073	1.825646	0.156559	0.000003	0.000003	-0.000037	0.000186	0.000002	22.6455601	26.63567377	177.920868	1.047742	30.746799
485	0	-1069	-2198	-1162.409574	2196	569.124473	-0.00285	6.099149	23.152296	3.97809	-0.000209	-0.000209	-0.001412	0.001217	0.000018	0	0	75.677277	0.125329	30.306499
486	0	-1639	-4226	-1507.244177	4224	874.843578	-0.000739	8.188228	27.579956	5.29467	-0.000137	-0.000137	-0.001974	0.001707	-0.000007	0	0	218.659805	0.124987	30.053099
487	0	-993	-2652	-1254.849057	2650	579.80428	0.000211	6.819267	29.190001	5.156523	-0.000002	-0.000002	-0.003531	0.003654	-0.000005	0	0.88279056	278.569153	0.130287	30.991098
488	0	-12	-21	-11.943673	19	5.022327	-0.000211	0.055768	0.228204	0.032969	0.000002	0.000002	-0.000027	0.000022	0	234.7888966	304.8948822	123.577393	1.100972	34.284599
489	0	-1088	-3121	-1823.773906	3120	964.418383	0.008126	6.332554	18.394936	3.889152	0.000006	0.000006	-0.001007	0.000968	0.000008	0	0	90	0.120739	30.5529
490	0	-1481	-3463	-1852.695619	3445	1019.479268	0.030184	6.860385	27.446285	4.389736	0.000239	0.000239	-0.002737	0.001913	0.000019	0	0	30.446993	0.144299	31.0275
491	0	-4709	-8008	-3922.765861	8006	2069.441147	-0.017308	12.712782	39.279148	6.838325	-0.000139	-0.000139	-0.001462	0.002635	-0.000002	0	0	250.114838	0.089487	30.5669
492	0	-34	-123	-29.320652	122	12.910348	0	0.242305	1.825646	0.297246	-0.000056	-0.000056	-0.000205	0.000208	0.000001	76.231787	94.67147242	72.024635	3.037484	27.6598
493	0	-30	-52	-25.67355	50	10.793271	-0.000317	0.142112	2.517934	0.147838	-0.000007	-0.000007	-0.000108	0.000507	0.000002	21.19680285	23.26998762	222.89006	0.224094	29.515501
494	0	-3337	-3423	-2719.778781	2390	645.844463	-0.010765	5.688709	40.220837	5.331048	0.000026	0.000026	-0.001988	0.001771	0.000019	0	0	191.309937	0.116047	28.8904
495	0	-110	-448	-134.810873	437	69.93134	-0.000106	0.614372	4.747959	0.79833	0.000004	0.000004	-0.000209	0.000183	0.000002	13.20981792	28.75867769	317.337311	0.468516	29.087101
496	0	-2086	-3409	-1961.525245	2837	657.40216	-0.000106	4.209695	10.468364	1.78437	-0.000013	-0.000013	-0.000634	0.000664	0	0	0	216.253845	0.120345	30.899399
497	0	-4	-27	-11.66782	26	7.284175	0.000422	0.082475	0.255934	0.045584	0.000002	0.000002	-0.000016	0.000013	0	64.30494369	81.58410064	34.508522	15.42542	31.779299
498	0	-103	-145	-106.460317	57	14.570979	0.000106	0.086976	0.268526	0.053749	0.000003	0.000003	-0.000011	0.000015	0	55.60352998	123.6104995	245.556046	0.354153	26.2605
499	0	-121	-2200	-1232.592105	2198	643.463576	-0.000844	7.672117	17.413881	5.094094	-0.000009	-0.000009	-0.000651	0.000805	-0.000027	2.13913865	7.935798925	203.198593	0.246193	30.5179
500	0	-85	-1129	-394.896183	1126	372.978897	0.002322	2.347617	8.813934	2.123881	0.00008	0.00008	-0.000483	0.000425	0.000003	1.761205273	9.612160308	45	0.206131	31.645599
501	0	-41	-501	-94.037429	499	118.461085	-0.000528	0.883387	10.158686	1.511593	-0.000014	-0.000014	-0.00089	0.000961	0.000001	12.73349852	56.23522997	120.963753	0.673412	29.7255
502	0	-39	-79	-57.238259	77	18.910849	-0.000633	0.208741	1.237858	0.213747	-0.000007	-0.000007	-0.000111	0.00006	0.000001	145.3623598	244.7346058	161.565048	7.80803	23.2799
503	0	-285	-889	-438.886466	886	284.995106	0.017308	2.50016	13.037559	2.486501	-0.000488	-0.000488	-0.001016	0.001693	0.000004	0	87.36378876	258.690063	0.34734	31.763899
504	0	-6	-11	-5.853122	10	2.718139	-0.000211	0.0226	0.125727	0.019086	-0.000004	-0.000004	-0.000013	0.000015	0	357.4116841	390.3534103	2.830501	6.489956	31.685499
505	0	-29	-43	-27.034225	42	9.941374	0.000106	0.124631	0.539655	0.114701	-0.000001	-0.000001	-0.000038	0.000031	0	216.5254957	344.0665182	258.690063	0.664084	31.1619
506	0	-3698	-4831	-3064.650376	4776	1409.525169	-0.024485	10.084235	41.390682	7.847024	0.000478	0.000478	-0.003503	0.004438	0.000002	0	0	237.360184	0.12126	30.1623
507	0	-2	-51	-30.638691	49	13.853543	0.000422	0.151089	0.57227	0.091824	0.000015	0.000015	-0.000065	0.000053	0	60.79211799	182.2602452	-1	0.380335	31.692501
508	0	-771	-3181	-1199.006047	3179	1027.01688	-0.009604	6.101484	22.098322	4.566031	-0.000206	-0.000206	-0.001789	0.002399	-0.000001	0	0.788607576	309.696106	0.10155	30.071301
509	0	-2615	-3425	-2586.406176	3424	770.940332	-0.00285	4.875857	25.344358	4.541932	0.000021	0.000021	-0.001311	0.001451	0.000013	0	0	131.10878	0.240535	29.717798
510	0	-216	-1579	-560.020124	1576	358.776511	0.004855	3.942037	15.345058	2.380961	0.000056	0.000056	-0.001166	0.001136	-0.000001	0.25395104	10.93312269	343.942017	0.398997	29.7563
511	0	-2	-80	-8.290141	78	10.633341	0	0.198712	1.682629	0.288374	0.000006	0.000006	-0.000169	0.000178	0.000002	55.352586	74.45220652	146.309937	0	31.642099
512	0	-1577	-3276	-1813.461538	3118	758.156306	-0.000106	6.512572	26.870956	4.241178	0.000275	0.000275	-0.001802	0.001274	0.000004	0	0	341.913513	0.82452	25.965099
513	0	-2	-1291	-324.426503	1290	412.290635	0	3.800872	19.945602	4.237831	0.00029	0.00029	-0.000932	0.000945	0.000019	2.461491865	5.272506631	133.02507	0.515529	30.018799
514	0	-4387	-4585	-4131.592988	2387	562.287113	-0.000528	2.90747	16.701862	3.317542	0.000001	0.000001	-0.000377	0.000386	0.000003	0	0	64.057701	0.133776	30.055901
515	0	-4	-415	-135.355818	413	69.307949	0.007599	0.980857	4.649027	0.653657	0.000037	0.000037	-0.000205	0.000317	0.000007	12.94805315	29.18830246	339.98642	5.410035	22.462301
516	0	-3673	-4413	-2874.312169	4412	1459.824904	-0.000633	7.27115	28.503677	6.840679	0.000041	0.000041	-0.000756	0.000948	0.000003	0	0	328.570435	0.064497	30.334499
517	0	-53	-92	-55.032453	55	6.52933	0.000317	0.061543	0.756755	0.083649	0	0	-0.000045	0.00004	0	629.1356554	669.423782	196.092804	0.367225	30.9729
518	0	-151	-822	-243.636439	821	169.414677	0.001055	2.629725	11.920801	1.978542	0.000019	0.000019	-0.000678	0.000748	0.000001	2.175641807	34.84821304	165.475174	0.419891	30.576
519	0	-8	-18	-5.913371	17	3.295267	-0.000106	0.060179	0.353315	0.062124	0.000002	0.000002	-0.000024	0.000033	0	172.1965942	197.0005719	261.869904	4.085167	30.040501
520	0	-812	-4699	-1996.285004	4698	1203.90683	0.000422	11.780416	36.771694	6.409192	-0.000045	-0.000045	-0.002079	0.001895	0.000007	0	0.442722195	210.96376	0.18171	30.848999
521	0	-2050	-2166	-1714.296464	1960	393.383623	-0.000422	3.625902	23.68906	3.148459	0.000066	0.000066	-0.001077	0.001184	0.000008	0	0	0	0.1797	30.817501
522	0	-1454	-2139	-660.2011	2137	599.153725	-0.029656	4.823714	23.49234	3.809148	-0.000266	-0.000266	-0.000947	0.001421	0.00001	0	0	-1	0.524821	30.333099
523	0	-41	-84	-41.127786	82	18.63336	0.000106	0.286642	1.438524	0.240858	0	0	-0.000129	0.000111	0.000001	235.2730779	333.6414373	49.162075	1.376594	33.289898
524	0	-888	-2696	-1302.925532	2694	645.066266	-0.00285	5.669118	25.29073	3.776312	-0.000136	-0.000136	-0.001375	0.001341	0.000014	0	0.360557345	206.565048	0.089477	30.2988
525	0	-11	-32	-16.997352	31	7.719886	0	0.139547	0.616351	0.106319	-0.000029	-0.000029	-0.000053	0.000051	0	138.4447084	162.2714217	305.537689	1.528691	30.6992
526	0	-30	-43	-23.542141	42	8.179131	0.000211	0.131524	0.88932	0.133455	0.000006	0.000006	-0.000076	0.000099	0.000001	84.60982952	102.1900145	173.601044	0.57031	30.674
527	0	-2113	-3274	-2106.273196	3273	978.132762	-0.002216	7.81287	33.308666	5.641689	-0.000019	-0.000019	-0.001949	0.001579	0.000003	0	0	232.800186	0.16042	28.996799
528	0	-484	-2200	-798.290633	2198	695.953528	0.002533	3.903346	16.077677	2.846302	-0.000033	-0.000033	-0.000444	0.000865	-0.000001	0	3.100016726	136.533813	0.963815	30.519999
529	0	-20	-36	-14.504624	35	6.523126	-0.00095	0.099407	0.514073	0.081239	0.000002	0.000002	-0.000094	0.000089	0.000001	148.2376605	168.4201724	348.690063	3.803675	0
530	0	-85	-95	-72.457078	91	19.832042	-0.000317	0.14888	0.738073	0.111186	-0.000001	-0.000001	-0.000045	0.000029	0	294.7345999	387.6486542	72.135139	1.123554	33.565701
531	0	-3879	-4926	-3635.104918	4572	1113.951399	-0.011609	7.807741	31.110535	6.566211	0.000706	0.000706	-0.001753	0.00141	0.000004	0	0	331.699249	0.056177	29.3475
532	0	-373	-550	-253.846034	548	178.876773	0.000844	1.828005	9.411757	1.856144	0.000036	0.000036	-0.000908	0.001072	0.000006	0	26.71404804	270	0.138916	28.984901
533	0	-69	-3565	-1408.456117	3563	1068.995734	-0.000211	9.374579	20.720505	4.017344	0.000023	0.000023	-0.000749	0.000731	0.000003	1.848497391	7.577598447	69.863693	0.368233	31.482498
534	0	-10	-45	-23.423392	44	13.464562	0.000211	0.113648	0.304607	0.060882	-0.000001	-0.000001	-0.000021	0.000022	0	594.8546984	679.7377961	8.130102	1.130134	31.457998
535	0	-1140	-2500	-1037.415584	2498	645.824152	0.004222	6.34339	24.40538	3.721955	-0.00004	-0.00004	-0.001218	0.001545	0	0	0	206.565048	0.296626	31.147902
536	0	-32	-50	-25.119221	49	12.745798	-0.000211	0.217752	0.838839	0.148703	-0.000005	-0.000005	-0.000076	0.00008	0.000001	62.62909429	121.2546595	270	0.702975	31.069498
537	0	-109	-272	-117.086076	270	57.50124	-0.000106	0.47615	2.526732	0.36648	-0.000008	-0.000008	-0.000179	0.000161	0.000002	13.35004129	40.95970213	180	5.675431	21.8239
538	0	-21	-44	-24.424242	42	10.599998	0.000106	0.079968	0.282669	0.031762	0.000003	0.000003	-0.000015	0.000019	0	71.76163012	88.5261967	185.710587	2.550206	31.209499
539	0	-25	-3815	-1191.141429	3814	1139.906942	0.005594	9.490979	22.923281	5.664124	0.000186	0.000186	-0.00057	0.000679	0.000001	2.84704072	7.284105947	45	0.753511	30.419201
540	0	-747	-1727	-575.715701	1725	503.181084	-0.001266	4.0442	15.362462	3.152358	0.000063	0.000063	-0.000751	0.000555	0.000001	0	2.811226537	211.976913	0.211537	30.1637
541	0	-2806	-3859	-2303.93436	3854	991.132414	0.001055	7.873234	27.298805	5.004339	-0.00002	-0.00002	-0.001737	0.001464	0.000013	0	0	150.315796	0.14986	30.914801
542	0	-15	-72	-18.919167	70	13.404389	-0.000106	0.134911	0.732552	0.119121	0.000001	0.000001	-0.000028	0.000029	0	33.73554237	66.59432171	17.10273	2.185349	30.6929
543	0	-1077	-1443	-962.153499	1259	266.288238	-0.000317	1.877442	8.070932	1.331849	-0.000006	-0.000006	-0.000205	0.000279	0.000002	0	0	78.690071	0.181865	31.6141
544	0	-61	-95	-61.963075	90	17.461966	-0.000211	0.211379	1.498341	0.203828	0.000002	0.000002	-0.000087	0.00009	0.000001	86.10888939	142.8510377	343.300751	0.344808	30.681002
545	0	-2070	-3193	-1938.901923	2832	625.60076	-0.000633	4.9249	12.183403	2.761823	0.000032	0.000032	-0.000858	0.001372	-0.000008	0	0	29.366499	0.377176	30.5725
546	0	-764	-1022	-524.711452	1020	329.631135	0.003799	3.044884	15.419231	2.354098	-0.000222	-0.000222	-0.001017	0.000937	0.000003	0	7.103646193	70.201126	0.449623	30.779001
547	0	-162	-603	-179.482599	601	140.037767	-0.000211	0.863683	2.315773	0.529859	0.000003	0.000003	-0.000091	0.000064	0.000001	3.113067037	35.54164638	291.854218	0.349125	29.4203
548	0	-24	-162	-41.888255	160	41.098389	-0.000106	0.277234	1.009259	0.213686	-0.000009	-0.000009	-0.000065	0.000099	0	26.02271342	38.89601637	254.357758	3.382017	30.7272
549	0	-9	-304	-34.920245	302	31.57429	-0.000317	0.360492	5.063964	0.59661	0.000001	0.000001	-0.000422	0.000317	0.000003	13.82064473	35.95654936	128.884491	2.142444	30.2274
550	0	-2	-22	-2.577739	20	1.837997	0.000317	0.027755	0.471452	0.055351	0.000002	0.000002	-0.000066	0.000045	0	224.8738649	265.3512021	180	24.051004	31.340399
551	0	-6	-25	-9.760563	23	6.277074	0	0.057147	0.400427	0.050235	0.000001	0.000001	-0.000059	0.000038	0	341.788694	356.098309	151.699249	6.066277	30.5851
552	0	-1202	-2317	-1117.369906	2315	549.908194	-0.001161	4.216865	17.02586	1.79221	0.000121	0.000121	-0.001521	0.001741	0.000011	0	0	211.759476	0.129278	29.892799
553	0	-3	-134	-17.097744	133	20.484898	0	0.394309	3.205321	0.473972	-0.000005	-0.000005	-0.000344	0.000383	0.000004	23.06193726	60.1558773	18.434948	2.342029	32.2994
554	0	-673	-1753	-900.097561	1691	397.474306	0.00686	5.053524	15.304477	2.764878	-0.000053	-0.000053	-0.000704	0.000687	-0.000001	0	4.287091602	50.194427	0.112964	30.209198
555	0	-1358	-2450	-1483.253268	2414	573.816201	-0.004644	3.755241	10.760387	2.059772	-0.000053	-0.000053	-0.000432	0.000374	0.000003	0	0	52.125015	1.338938	29.008701
556	0	-624	-5046	-2971.27719	5043	1498.791439	0.004749	13.00524	22.372824	6.061568	0.000216	0.000216	-0.000634	0.001049	-0.00001	0	1.353428351	4.939216	0.098074	30.876301
557	0	-11	-159	-15.010333	157	9.860619	-0.000844	0.184289	3.585955	0.319402	-0.000003	-0.000003	-0.00058	0.000449	0.000002	62.98479828	70.54574475	296.003357	3.962538	31.404799
558	0	-47	-76	-52.263158	74	13.417792	0.000106	0.163493	1.034832	0.15393	0	0	-0.000073	0.000056	0.000001	34.21689074	74.2640061	181.364853	1.733829	26.321402
559	0	-1272	-3062	-1517.489494	3060	730.567052	0.000633	5.743914	22.78035	3.245267	-0.000172	-0.000172	-0.001382	0.001004	-0.000003	0	0	288.749756	0.092079	29.246698
560	0	-3849	-4034	-3384.400456	3712	773.35829	0.002744	4.691206	22.497633	4.993889	0.000016	0.000016	-0.000989	0.000921	0.000006	0	0	26.565052	0.0468	27.678699
561	0	-37	-55	-36.976621	42	10.148382	0.000211	0.090753	0.457112	0.054367	-0.000001	-0.000001	-0.000046	0.000035	0	62.17160009	92.86547764	243.434952	1.631457	29.6863
562	0	-1667	-1932	-1295.571064	1930	578.668005	-0.000844	4.039437	15.248737	3.555005	-0.000022	-0.000022	-0.00045	0.000702	0.000002	0	0	356.423676	0.162959	29.957201
563	0	-12	-47	-9.234043	45	5.769508	0.000106	0.079025	1.180223	0.092512	0	0	-0.000032	0.00006	0.000001	27.21447994	31.87362873	321.976196	1.207032	31.357201
564	0	-770	-1157	-741.064248	1151	320.589458	0.003694	1.728531	5.819225	0.938231	0.000073	0.000073	-0.000423	0.000344	0.000001	0	5.788813504	225	0.140227	30.315599
565	0	-117	-2991	-1231.424079	2989	1058.784021	0.041054	6.554098	24.850729	5.349266	-0.000098	-0.000098	-0.001896	0.002012	0.000009	0	2.934576516	86.987213	0.167593	28.3892
566	0	-3697	-4016	-3069.127692	4014	880.78226	-0.000211	7.903045	33.17355	6.668303	0.000009	0.000009	-0.001056	0.000938	0.000008	0	0	45	0.326716	30.642502
567	0	-330	-622	-296.788271	620	225.454898	-0.002744	1.247412	6.817217	1.187696	-0.000045	-0.000045	-0.00028	0.00023	0.000003	0	43.07868204	314.383942	0.252836	30.484301
568	0	-63	-75	-58.986874	73	13.247619	0.000317	0.132773	1.07585	0.158254	0.000004	0.000004	-0.000061	0.000051	0.000001	68.8055525	80.89148778	170.394791	0.467677	19.2556
569	0	-21	-81	-22.391727	79	12.344205	-0.000211	0.176326	0.797564	0.138514	0.000005	0.000005	-0.000041	0.000064	0	24.97014537	54.39136738	155.792282	2.625907	29.015001
570	0	-1188	-2485	-1153.546061	2471	619.12705	0.000106	5.161428	29.573242	3.335834	0.000028	0.000028	-0.002059	0.0029	0.000017	0	0	0.258787	0.046593	30.674
571	0	-496	-2250	-1025.524962	2248	775.944666	0.001266	4.809929	15.885793	4.645686	-0.000133	-0.000133	-0.000451	0.000506	0.000006	0	2.630353096	-1	0.390601	31.368401
572	0	-24	-57	-26.257933	56	13.50476	-0.000317	0.236801	1.197561	0.188974	0.000002	0.000002	-0.000073	0.000072	0.000001	79.39523054	101.7884206	255.96376	0.889567	28.378
573	0	-34	-4212	-2379.585292	4210	1439.83545	0.03145	10.272608	25.659166	6.858527	0.000087	0.000087	-0.000685	0.000811	0.000005	0	2.303842847	186.736008	0.065104	30.426899
574	0	-808	-1683	-767.485016	1681	496.390961	0.000317	3.999057	10.701513	2.346573	-0.000033	-0.000033	-0.000418	0.000438	-0.000001	0	1.909985388	255.354752	0.333319	31.1647
575	0	-202	-378	-235.37632	303	51.606421	0.000106	0.443063	2.181695	0.316339	0.000009	0.000009	-0.000146	0.000169	0.000002	0	317.6647729	313.675476	0.759393	28.8309
576	0	-2771	-3872	-2665.449319	3514	769.524573	0.000211	4.66629	18.546722	2.46383	0.00006	0.00006	-0.000992	0.000745	0.000003	0	0	240.056473	0.048638	30.5823
577	0	-2216	-3027	-2005.40561	3025	668.670076	0.0019	5.862196	16.379372	3.717998	-0.000079	-0.000079	-0.000981	0.000766	-0.000001	0	0	277.985535	0.170713	30.553598
578	0	-2509	-5263	-3428.070229	5261	1346.644872	-0.039366	12.841219	40.445198	7.196734	0.00062	0.00062	-0.002116	0.002407	0.000006	0	0	34.870407	0.135053	30.1532
579	0	-4139	-4908	-3759.170843	4906	1344.454913	-0.001055	6.863227	27.970034	6.817128	0.000009	0.000009	-0.001219	0.00085	0.000006	0	0	314.125916	0.095117	30.730001
580	0	-10	-26	-14.594059	25	5.867646	-0.000106	0.074378	0.353927	0.048503	0.000002	0.000002	-0.000033	0.000026	0	328.0590047	384.2989253	299.475891	5.711583	31.810101
581	0	-10	-1428	-398.191527	1427	320.104867	0.001689	3.634667	20.457239	2.834824	0.000035	0.000035	-0.001208	0.001253	0.000009	4.852681571	10.09124737	18.434948	0.231233	31.109402
582	0	-18	-59	-23.809642	57	13.357437	-0.000211	0.158407	0.77338	0.112614	0.000008	0.000008	-0.000067	0.000038	0	175.5457695	201.9139992	24.425543	5.29056	31.1206
583	0	-4549	-5177	-4181.248653	5124	1141.890228	-0.001583	6.2438	24.95203	6.016066	0.000046	0.000046	-0.001096	0.001475	0.000003	0	0	-1	0.136677	29.870401
584	0	-2854	-4013	-2453.373377	4012	1265.282128	-0.004433	7.774321	29.897469	6.539579	0.000668	0.000668	-0.002379	0.001855	0.000022	0	0	287.904449	0.068108	30.541
585	0	-97	-2938	-949.045685	2936	852.798372	0.002322	5.841501	26.100527	6.071965	0.000433	0.000433	-0.001626	0.001463	-0.000004	2.129949089	4.030267129	59.036243	0.566788	27.009499
586	0	-1340	-1435	-1188.941176	1393	295.295172	0.000317	2.530336	19.465158	3.369277	-0.000036	-0.000036	-0.001202	0.000719	0.000007	0	0	212.471191	0.242037	30.767099
587	0	-50	-130	-48.919967	128	26.775581	0	0.356134	1.245396	0.240095	-0.000003	-0.000003	-0.000066	0.000064	0	30.45250048	54.02228318	34.183041	3.481071	31.4755
588	0	-905	-1617	-910.035163	1477	246.886616	-0.002744	2.643915	15.284263	2.11878	-0.000083	-0.000083	-0.00101	0.001362	0.000011	0	2.216191675	71.565048	0.22174	30.710402
589	0	-14	-101	-22.252155	100	12.966593	0	0.191352	2.142913	0.245481	-0.000005	-0.000005	-0.000101	0.000116	0.000001	23.18985202	58.15043875	56.309933	1.565274	31.5973
590	0	-30	-35	-29.460137	26	3.870057	0	0.031822	0.222438	0.036448	0.000003	0.000003	-0.000006	0.000007	0	535.2597056	549.8547314	119.245705	0.672485	31.15
591	0	-3290	-4702	-3256.460015	4700	1110.432483	-0.00285	6.783251	26.549854	4.848399	-0.000067	-0.000067	-0.001387	0.001145	0.000004	0	0	274.982422	0.189422	30.394701
592	0	-26	-48	-24.483051	47	12.22113	-0.000106	0.077069	0.20443	0.034279	0	0	-0.00001	0.000009	0	185.7895492	223.9578495	45	1.975161	31.250101
593	0	-28	-56	-28.145149	55	14.30382	0	0.157733	0.533197	0.104585	0.000003	0.000003	-0.000043	0.000052	0	287.5985944	367.8756517	212.282486	5.690309	31.255701
594	0	-493	-895	-448.567873	892	222.880859	-0.000422	1.613136	5.228901	0.915132	-0.000011	-0.000011	-0.000278	0.00035	0.000001	0	23.31058394	217.199814	0.225535	31.1661
595	0	-53	-130	-52.752453	125	15.098539	-0.000317	0.343694	1.705768	0.271996	0.00003	0.00003	-0.000116	0.000291	0.000003	21.63622549	24.2600081	143.325653	0.362444	30.7181
596	0	-12	-19	-6.919231	17	4.69013	-0.000211	0.095161	0.354386	0.081955	0.000007	0.000007	-0.00004	0.000033	0.000001	208.2935979	218.0467311	206.565048	0	0
597	0	-1508	-2680	-1577.472019	2675	551.436303	-0.000528	4.313916	12.968689	2.541992	0.000005	0.000005	-0.000474	0.0006	0.000005	0	0	314.396912	0.127665	31.321499
598	0	-1297	-3333	-1616.246399	3331	1063.082656	0.000528	6.347153	19.00713	4.47655	-0.000114	-0.000114	-0.001675	0.001251	0.000005	0	0	300.963745	2.190932	28.659401
599	0	-35	-199	-50.476923	197	33.35783	0.00095	0.811208	4.714568	0.660709	0.000093	0.000093	-0.000453	0.000379	0.000003	55.77021471	106.3756181	245.556046	1.758819	31.962
600	0	-1646	-2520	-1232.565053	2518	738.198408	-0.002322	4.595454	13.414198	2.824083	0.000043	0.000043	-0.000542	0.000585	0.000001	0	0	331.036407	0.462062	31.258499
601	0	-44	-65	-42.324962	64	14.113215	0.000211	0.171104	0.840708	0.121717	0	0	-0.000041	0.000039	0	585.1146905	602.5342824	241.771225	0.208662	30.961699
602	0	-32	-309	-52.802817	308	55.696854	-0.003272	0.776124	2.898429	0.689308	-0.00003	-0.00003	-0.000207	0.00026	0.000009	11.09650754	41.75810959	36.544971	0.315455	31.4958
603	0	-2	-226	-18.500621	224	24.232601	0.000528	0.29833	4.694051	0.665374	-0.000005	-0.000005	-0.000284	0.000216	0.000002	18.77276667	33.62292463	318.669159	2.391749	31.0807
604	0	-126	-952	-297.711864	950	310.335591	0.000317	1.868067	7.708155	1.608466	0.000002	0.000002	-0.000297	0.000281	0	2.814922519	21.07321941	22.380135	2.576591	30.769901
605	0	-701	-1324	-715.504183	1322	333.639899	-0.001794	3.135563	14.990551	2.967833	-0.000063	-0.000063	-0.001357	0.001237	0.000011	0	3.836455547	221.583405	1.001055	31.680599
606	0	-12	-15	-11.589303	14	1.867482	-0.000739	0.036372	0.293012	0.044495	-0.000006	-0.000006	-0.000024	0.000027	0	165.2490822	205.7141467	217.647614	0.656871	30.5991
607	0	-623	-1420	-653.149573	1418	355.663556	-0.004855	3.345762	14.597956	2.639718	-0.000106	-0.000106	-0.001258	0.001156	0.000013	0	7.750084854	144.462326	0.139399	28.5075
608	0	-24	-58	-28.841577	56	14.135044	0.000422	0.092437	0.260753	0.05028	0.000001	0.000001	-0.000015	0.000018	0	186.6724359	222.1615151	163.539978	0.703752	30.810499
609	0	-40	-152	-54.217152	150	29.792253	0	0.356606	0.944733	0.197008	-0.000007	-0.000007	-0.000065	0.000117	0	31.74977475	91.62748012	287.560272	1.529891	29.3629
610	0	-90	-106	-84.501508	37	6.485597	-0.000422	0.11858	0.471452	0.07263	0.000001	0.000001	-0.00004	0.000039	0	139.4155234	186.1885761	356.905945	0.597833	31.511898
611	0	-16	-1009	-102.766917	1007	165.655517	0.000211	1.669715	10.329822	2.747087	-0.000007	-0.000007	-0.000199	0.000297	0.000003	14.65950093	19.49082337	153.434952	1.121197	29.3118
612	0	-2391	-2832	-1975.577358	2121	659.169715	-0.000633	5.198444	15.838854	3.30032	-0.000053	-0.000053	-0.000542	0.000473	0.000001	0	0	199.306305	0.219585	30.804899
613	0	-62	-1141	-166.954785	1132	227.839221	-0.000106	1.352997	9.993854	1.913933	-0.000004	-0.000004	-0.000583	0.000341	0.000001	9.16719174	19.38729733	345.630005	1.335042	29.393002
614	0	-11	-44	-17.064024	42	9.052212	0	0.125317	0.618455	0.087958	-0.000002	-0.000002	-0.00003	0.000026	0	121.4840908	129.184631	103.781601	1.985299	29.673
615	0	-36	-70	-18.245763	69	15.304039	0.001689	0.459486	2.601647	0.377905	-0.000009	-0.000009	-0.000165	0.000197	0.00001	9.692651185	97.83783194	340.32785	0.321836	31.935402
616	0	-7	-17	-6.253779	16	3.61294	0.000106	0.042869	0.206538	0.034386	-0.000005	-0.000005	-0.000018	0.000015	0	140.7135728	209.4900526	333.093903	2.09764	27.292299
617	0	-43	-1193	-380.028846	1191	369.659303	-0.0019	3.173729	8.26353	1.935537	-0.000092	-0.000092	-0.000469	0.000416	0.000001	5.121562109	15.89578445	152.525574	0.429456	32.096401
618	0	-341	-2328	-775.610451	2326	818.723535	-0.000211	4.338992	16.782354	3.760393	0.000027	0.000027	-0.000871	0.000876	0.000006	0	3.986691835	157.087173	0.22798	28.8687
619	0	-1561	-4619	-2023.515432	4615	1027.997654	0.002322	8.351167	28.470034	5.472464	-0.000013	-0.000013	-0.002486	0.002363	0.000008	0	0	0	0.108982	30.488501
620	0	-349	-1952	-1347.606777	1950	583.170519	0.002111	5.555304	32.089123	5.775946	-0.000195	-0.000195	-0.001873	0.001718	0.000018	0	1.728200178	338.924347	0.140847	29.6877
621	0	-68	-707	-99.864356	705	96.899748	0.000211	0.991844	10.170291	1.347321	0	0	-0.000285	0.000407	0.000002	7.830080161	22.52894545	300.963745	1.845799	31.0219
622	0	-10	-17	-9.55814	15	4.43717	0	0.047956	0.125727	0.026729	0.000003	0.000003	-0.000007	0.000012	0	115.8994223	139.58471	172.184708	3.042673	30.499001
623	0	-197	-674	-298.336761	668	171.536942	0.001689	1.1348	2.0681	0.42071	-0.000038	-0.000038	-0.000059	0.000103	0.000002	0.175877527	34.37485222	221.2686	0.285335	29.407
624	0	-36	-909	-108.349398	907	185.884533	-0.000106	1.703719	12.312041	2.319089	-0.000003	-0.000003	-0.000293	0.000315	0.000002	13.53860082	20.64424371	32.388958	0.457418	30.725101
625	0	-91	-303	-102.184569	301	88.921726	0.000633	0.833172	4.910957	0.604949	-0.000005	-0.000005	-0.000174	0.000176	0.000002	6.011157252	85.55869844	261.448181	2.872168	31.605001
626	0	-1295	-1384	-1273.157498	592	88.34276	0.001794	0.927297	16.54937	1.23646	-0.000027	-0.000027	-0.000428	0.000322	0.000008	0	0	82.694237	0.216432	31.194099
627	0	-1575	-2556	-1318.717886	2554	693.220108	-0.040105	6.050941	15.800396	2.893066	0.000563	0.000563	-0.002121	0.001898	0.00001	0	0	346.879608	4.204371	31.363501
628	0	-231	-1175	-312.46948	1172	337.158388	-0.000317	1.779836	7.624722	1.539707	0.000049	0.000049	-0.000313	0.000256	0.000002	0	16.7340251	210.96376	2.978551	29.481901
629	0	-53	-82	-50.645887	80	11.915146	-0.001794	0.147121	1.084466	0.147359	-0.000043	-0.000043	-0.000113	0.000076	0.000001	48.45948317	69.27156443	203.198593	0.37673	30.932999
630	0	-1024	-2394	-1062.757967	2393	882.222666	-0.004749	5.010443	19.213566	4.512108	0.000516	0.000516	-0.002123	0.001254	0.000002	0	0	293.552277	0.163745	27.664
631	0	-63	-80	-54.339052	79	23.651823	0.000106	0.123289	0.985935	0.167636	0.000001	0.000001	-0.000093	0.000089	0.000001	85.16687914	154.636773	153.434952	0.353163	26.882099
632	0	-15	-20	-13.327882	18	3.657553	0.000106	0.048506	0.442062	0.065987	0	0	-0.000042	0.000045	0	222.71141	313.2096396	234.752426	5.362798	31.408998
633	0	-32	-1357	-140.558193	1356	260.268383	-0.000528	2.178592	14.625836	3.425303	0.00002	0.00002	-0.000614	0.000569	0.000004	11.03970843	18.17923379	129.805573	0.495888	29.879501
634	0	-567	-1095	-335.291507	1093	301.600071	0.00095	2.728249	13.884	2.291039	-0.000075	-0.000075	-0.001138	0.000866	0.000005	0	13.56427558	338.35556	0.667492	29.353798
635	0	-5	-20	-6.488927	18	3.577965	0	0.076977	0.421373	0.06271	-0.000001	-0.000001	-0.000042	0.000033	0	538.0418591	621.6889274	6.460346	0	31.084198
636	0	-2226	-3882	-1114.400568	3881	1107.836839	0.001055	5.702885	18.375017	3.645811	0.000005	0.000005	-0.000326	0.000401	0.00001	0	0	135	0.239148	30.6936
637	0	-1620	-2778	-1495.846445	2776	540.427606	-0.000844	4.080003	14.628819	3.170126	0.000002	0.000002	-0.00055	0.000539	0.000001	0	0	66.467651	0.376938	31.054798
638	0	-63	-2283	-600.763323	2281	625.168533	0	6.433017	14.503849	3.867432	-0.000037	-0.000037	-0.000561	0.000512	-0.000003	4.700622344	12.38688808	42.698883	0.566181	31.347401
639	0	-1251	-2035	-1448.121646	1987	460.935542	-0.0019	3.900151	14.634285	3.286688	0.000023	0.000023	-0.000967	0.000766	0	0	0	185.194427	0.150831	31.064598
640	0	-75	-94	-72.617005	42	8.023482	0	0.064284	0.361194	0.052213	0.000002	0.000002	-0.000032	0.000027	0	427.5645148	454.599584	168.250015	0.166469	31.073
641	0	-57	-2363	-461.883978	2362	615.331463	-0.000317	5.478002	15.812737	4.107437	-0.000067	-0.000067	-0.000756	0.000786	0.000013	4.727439793	12.85880897	97.883141	0.521945	31.0478
642	0	-38	-55	-35.090377	53	11.342675	0	0.164463	0.737046	0.11385	0.000001	0.000001	-0.000059	0.000056	0	172.8391455	205.9842057	324.53186	0.463928	30.874899
643	0	-15	-60	-16.762048	58	11.054997	0	0.084871	0.474656	0.066803	-0.000001	-0.000001	-0.000024	0.000028	0	79.4834884	110.4502672	236.309937	7.060915	30.010401
644	0	-2069	-2662	-2080.834966	2178	378.466653	0.004644	3.610848	15.55953	3.078447	0.000085	0.000085	-0.000527	0.000589	0.000003	0	0	45	0.106063	30.529799
645	0	-2032	-2189	-1991.952453	854	142.072764	0.001055	1.174199	12.834567	1.433195	0.000007	0.000007	-0.000168	0.000264	0.000005	0	0	180	0.138718	28.5495
646	0	-84	-124	-76.323795	102	25.997115	0.000106	0.232849	1.083468	0.148931	-0.000005	-0.000005	-0.000093	0.000074	0.000001	74.32230456	140.8751364	270.440735	1.068998	23.063601
647	0	-2658	-3146	-1994.907422	3138	1045.43018	-0.007282	8.66566	44.409607	9.352737	0.000488	0.000488	-0.005732	0.006221	0.000013	0	0	286.927521	0.366881	29.878099
648	0	-4359	-5092	-3768.142319	4539	997.141398	-0.00095	8.681159	29.027567	5.638118	0.000006	0.000006	-0.001024	0.000876	0.000002	0	0	160.253159	0.10611	30.175602
649	0	-17	-616	-46.501695	614	82.725721	0.000211	0.867834	10.867088	1.968477	0.000002	0.000002	-0.000278	0.000375	0.000003	16.86249872	21.30578005	42.745426	1.810981	29.3972
650	0	-860	-3599	-1188.337358	3597	890.471661	0.004222	5.214504	18.089828	3.309673	-0.000007	-0.000007	-0.000662	0.000581	0.000002	0	1.917602882	-1	0.382919	31.0436
651	0	-24	-52	-26.69713	34	5.603432	0.000422	0.096877	0.732331	0.093976	0.000008	0.000008	-0.000057	0.000065	0	397.5476129	452.0200623	-1	0.609056	31.129002
652	0	-917	-1586	-755.817875	1584	366.613221	0	3.147991	19.56427	2.854745	-0.000009	-0.000009	-0.001359	0.001393	0.000017	0	4.534923621	181.97493	1.216619	30.219702
653	0	-28	-2942	-619.096604	2940	656.033302	-0.000211	6.640539	42.374001	7.803869	-0.000001	-0.000001	-0.003991	0.005513	0.000017	6.256756428	8.852688377	71.565048	1.840301	30.387699
654	0	-2765	-3566	-1967.552532	3555	990.299247	-0.003483	8.350562	29.467381	5.360199	0.000084	0.000084	-0.001662	0.001363	0.000006	0	0	16.38954	0.283627	31.0688
655	0	-24	-35	-23.357755	34	8.819551	0	0.084648	0.440958	0.079612	0.000002	0.000002	-0.000033	0.000023	0	677.4098999	825.3137469	107.10273	0.673373	31.622499
656	0	-3641	-4028	-2709.141871	4026	1318.640543	-0.003061	6.807241	21.600374	5.58115	0.00003	0.00003	-0.000574	0.000484	-0.000001	0	0	0	0.072696	29.3272
657	0	-63	-119	-65.16996	117	25.327054	-0.000422	0.259559	1.872857	0.23841	0.000026	0.000026	-0.000156	0.000143	0	88.70217742	103.3437087	223.472473	0.678437	25.535999
658	0	-2591	-4229	-2336.275132	4191	881.892445	-0.002005	6.416617	23.172457	3.62035	0.000004	0.000004	-0.001204	0.00096	0.000004	0	0	59.036243	0.177318	30.6607
659	0	-3679	-4276	-3575.264151	4274	824.179556	-0.000106	4.641601	27.791409	5.449268	0.00017	0.00017	-0.000958	0.001153	0.000001	0	0	174.658234	0.155464	30.681002
660	0	-48	-104	-34.797376	102	19.36141	-0.000211	0.308167	1.814209	0.340553	0	0	-0.000089	0.00017	0.000001	26.920623	127.2027343	128.136307	1.050368	31.730299
661	0	-276	-878	-373.343691	876	233.2058	-0.000422	1.993249	5.763281	0.904001	-0.0001	-0.0001	-0.000286	0.000306	0	0	23.84279012	25.209396	0.19209	29.703798
662	0	-2773	-4461	-3471.015813	4025	978.198232	-0.000106	7.622405	28.412979	6.151157	0.000008	0.000008	-0.001889	0.001605	0.000004	0	0	34.261105	0.414391	30.393999
663	0	-28	-37	-12.562162	36	9.118302	-0.000211	0.08639	0.291531	0.058018	0	0	-0.000016	0.000025	0	106.7767413	147.2792676	240.7388	2.114637	30.6453
664	0	-934	-2508	-1214.771341	2492	710.722316	0.00095	5.21588	14.869585	3.100202	-0.000026	-0.000026	-0.000585	0.000728	0.000002	0	1.359176035	101.309929	0.148232	29.7661
665	0	-9	-16	-10.805469	14	2.510067	0.000211	0.050815	0.309368	0.056752	-0.000012	-0.000012	-0.000038	0.000048	0	224.1213559	257.9876176	125.960518	0.998132	30.538898
666	0	-5	-43	-17.961074	42	13.102173	0.000106	0.139198	0.666638	0.105482	0.000002	0.000002	-0.000039	0.000043	0	58.96492047	83.64698159	125.134193	1.413583	24.976
667	0	-68	-530	-133.879808	528	106.897904	0.000106	0.838606	5.483984	0.909758	0.000011	0.000011	-0.000454	0.000536	0.000004	6.268872039	26.27410525	16.38954	0.835749	29.7493
668	0	-2	-603	-55.607634	601	103.56042	0	1.324436	9.474134	1.884326	0.000001	0.000001	-0.000575	0.000668	0.000005	7.1174062	22.07289321	35.537678	0.390117	30.9505
669	0	-562	-3687	-1269.92025	3686	772.019286	0.001478	6.834166	17.338001	3.755067	-0.000027	-0.000027	-0.001247	0.001507	-0.000004	0	3.959896355	335.794128	0.304683	30.5207
670	0	-330	-2040	-646.888889	2038	519.075075	0.009815	4.521714	27.834631	4.650955	0.000176	0.000176	-0.002315	0.001527	0.000009	0	9.761068227	49.398705	0.120234	30.400301
671	0	-4	-30	-5.387611	28	3.387147	-0.000106	0.064855	0.504723	0.074227	-0.00001	-0.00001	-0.000033	0.000046	0	988.024988	1113.24722	255.96376	3.387998	33.3018
672	0	-30	-951	-259.580303	946	294.830716	0.000528	1.494609	7.239122	1.547476	-0.000024	-0.000024	-0.000577	0.000756	0.000002	5.978556968	23.55301984	91.169136	0.508693	29.985901
673	0	-2311	-3341	-1361.253414	3339	1156.84119	-0.000633	7.057639	25.020689	5.653119	0.000542	0.000542	-0.000966	0.001163	0.000009	0	0	199.653824	0.060693	30.1539
674	0	-235	-701	-219.549219	699	141.397691	0.000317	1.44334	4.646475	0.767437	-0.00001	-0.00001	-0.000335	0.000331	0.000002	0	24.57743589	17.81889	0.40009	31.0807
675	0	-92	-417	-159.64689	415	107.195902	0.000211	0.761877	1.90834	0.353479	0	0	-0.000086	0.000111	0.000001	6.075810189	44.67902145	59.036243	1.197895	29.300602
676	0	-19	-70	-20.641437	68	8.555398	0.000317	0.121091	1.260552	0.100664	-0.000001	-0.000001	-0.000095	0.000076	0	36.52519562	47.73445194	201.082962	1.305454	31.4657
677	0	-12	-20	-11.310811	19	5.032748	-0.000211	0.049984	0.237503	0.039932	-0.000001	-0.000001	-0.000019	0.000018	0	119.5217734	207.082705	45.303955	3.582737	28.415098
678	0	-2	-7	-2.353916	5	0.642179	0	0.010161	0.248203	0.021399	0	0	-0.00001	0.000019	0	50.64975374	55.92005128	22.399059	0.895023	31.1703
679	0	-1183	-3068	-2149.917898	3037	759.614616	0.024274	6.47304	26.874617	5.313223	0.000092	0.000092	-0.001648	0.001842	0.000009	0	0	62.52557	0.251289	29.469299
680	0	-156	-853	-326.25884	851	224.156011	0.000422	1.446606	4.861749	0.828234	-0.000049	-0.000049	-0.000397	0.000216	0.000003	0.87616126	22.62452992	315	0.28622	30.9582
681	0	-16	-24	-10.335968	23	3.929187	-0.000422	0.070427	0.437631	0.062156	-0.000027	-0.000027	-0.000041	0.000042	0	135.4958473	151.1446853	261.869904	5.525294	26.549601
682	0	-36	-51	-35.039157	35	6.597848	-0.000106	0.055871	0.647193	0.054247	0.000004	0.000004	-0.000056	0.000084	0	78.08031809	109.9926385	245.865143	0.583124	29.7318
683	0	-6	-25	-10.091503	24	6.236822	-0.000211	0.055129	0.214509	0.031764	0.000001	0.000001	-0.000011	0.000009	0	127.702362	186.9838188	91.505547	2.727287	27.790701
684	0	-30	-58	-32.030402	57	14.468099	-0.000211	0.133089	0.569236	0.101216	0.000006	0.000006	-0.000035	0.000047	0	61.05974752	80.9697161	295.332001	0.662823	29.752098
685	0	-75	-705	-321.338357	684	262.924067	-0.001372	1.666159	14.257045	2.594926	0.000698	0.000698	-0.001305	0.000815	0.000008	0.466958531	24.54600289	171.869904	0.094792	27.9279
686	0	-2244	-2749	-1733.841426	2747	677.289494	-0.000422	5.342212	17.217684	3.224302	0.000033	0.000033	-0.001492	0.001157	0.000005	0	0	292.472656	0.099379	30.069201
687	0	-21	-37	-17.804414	35	8.238489	0	0.061159	0.176889	0.030225	0	0	-0.000011	0.000013	0	112.8173489	244.5304418	255.96376	18.818161	0
688	0	-24	-207	-54.476731	206	37.556492	-0.000317	0.396456	2.932568	0.413003	0.000001	0.000001	-0.000403	0.000288	0.000002	16.99514913	55.29887095	345.830719	5.642854	21.9065
689	0	-50	-83	-36.869846	81	20.665485	-0.000422	0.322666	1.001455	0.205988	0.000003	0.000003	-0.000059	0.000068	0.000001	44.76906471	49.85535585	275.053833	4.583534	28.0966
690	0	-26	-92	-37.19211	91	23.618083	0	0.156843	0.718604	0.098688	0.000002	0.000002	-0.000024	0.000028	0	23.7602982	43.31726071	108.434952	12.107188	28.435402
691	0	-2	-20	-6.120209	19	4.08633	0.000106	0.052548	0.220728	0.03889	-0.000001	-0.000001	-0.000018	0.000022	0	329.763918	372.2409208	57.912941	2.624522	30.755899
692	0	-74	-1385	-533.663242	1383	430.694154	0.006227	3.430938	8.288985	2.016208	0.000137	0.000137	-0.000467	0.000339	0	2.392888491	11.39870738	145.71312	0.21639	31.119202
693	0	-800	-1249	-666.864679	1247	409.202632	0	2.327046	6.507969	1.583603	0.00001	0.00001	-0.0005	0.000294	-0.000002	0	7.616385575	344.100464	0.206373	30.2071
694	0	-106	-846	-215.06338	844	201.86675	0	1.442154	12.545815	1.771088	-0.000002	-0.000002	-0.000688	0.000449	0.000008	7.310822009	22.97984104	312.089172	0.534232	30.6936
695	0	-4364	-4892	-3943.550452	4078	911.802008	-0.001266	4.864987	22.322567	3.913714	-0.00001	-0.00001	-0.000791	0.000502	0.000004	0	0	26.565052	0.066183	30.510199
696	0	-4179	-4705	-4191.906874	4154	648.542945	-0.001583	3.676896	24.164949	4.647361	0.00002	0.00002	-0.001567	0.001604	0.000002	0	0	301.607513	0.100009	30.767799
697	0	-13	-31	-16.660106	29	7.422289	0.00095	0.125926	0.572554	0.097692	-0.000031	-0.000031	-0.000071	0.000071	0	94.18663114	130.4110273	40.236359	0.473309	29.864801
698	0	-2186	-2460	-1872.601845	2458	608.410919	-0.000317	4.951675	27.673145	5.231085	0.000004	0.000004	-0.001457	0.001406	0.000007	0	0	11.309933	0.132079	30.1434
699	0	-73	-150	-88.686511	148	28.820987	0.000528	0.388697	1.197561	0.235092	0.000027	0.000027	-0.000061	0.000088	0	22.15112039	34.2989592	69.623566	1.267379	30.463301
700	0	-25	-41	-24.680622	36	5.704205	-0.000211	0.137546	0.48981	0.083294	0	0	-0.000033	0.00005	0	44.04518426	51.72780295	181.065994	0.596112	30.775499
701	0	-4223	-5390	-4811.464535	2602	525.978913	-0.00095	4.985944	22.251707	3.940487	0.000284	0.000284	-0.001149	0.001	0.000012	0	0	210.068588	0.196745	29.722698
702	0	-2975	-3919	-2593.726415	3917	1088.112623	-0.000633	6.314624	15.913883	3.972653	0.000003	0.000003	-0.000665	0.000714	0.000003	0	0	315	0.172531	31.1745
703	0	-28	-271	-49.497744	270	56.840447	-0.001583	0.592745	4.71665	0.757402	0.000027	0.000027	-0.00031	0.000185	0.000002	16.07040188	46.76047451	45	0	31.291399
704	0	-1971	-3019	-1758.937594	3017	713.258303	-0.001583	4.899586	14.148564	2.704426	-0.000004	-0.000004	-0.000436	0.000422	0	0	0	140.856018	0.055302	28.685999
705	0	-1551	-2299	-1657.573795	1537	385.420195	-0.00095	3.83826	13.51448	2.20159	0.000004	0.000004	-0.001268	0.001016	0.000001	0	0	171.253845	0.068633	30.321201
706	0	-2464	-2964	-2289.375189	2421	415.57504	0.000317	3.147621	16.877544	2.822317	0.00002	0.00002	-0.000905	0.000649	-0.000001	0	0	226.877884	0.36954	24.252199
707	0	-24	-846	-148.774626	844	192.877108	-0.000106	1.683415	6.973784	1.746884	-0.000005	-0.000005	-0.000585	0.000755	-0.000001	8.465856189	22.89993695	-1	0.264971	29.509901
708	0	-160	-2751	-566.87144	2749	802.287504	0.004749	5.912464	35.490574	7.393099	0.00006	0.00006	-0.002409	0.002691	0.000017	0.838338212	4.243825101	0	0.261121	29.924999
709	0	-67	-71	-40.127033	70	19.035601	-0.000211	0.176804	0.666719	0.130334	0.000005	0.000005	-0.000066	0.000072	0	209.3653708	244.3146739	280.840302	0.633404	30.770599
710	0	-2734	-2822	-2032.537246	2583	672.931701	-0.001372	4.507556	14.030222	2.983328	0.00011	0.00011	-0.000522	0.000507	-0.000001	0	0	291.801422	0.44514	30.885401
711	0	-2	-826	-141.465781	824	207.450051	0	1.806177	13.896353	2.276031	0	0	-0.000775	0.000492	0.000005	7.402822364	24.45992093	299.517517	2.732152	30.676102
712	0	-460	-1168	-393.056103	1166	361.973847	-0.000317	1.867794	5.596138	1.333299	0	0	-0.000203	0.000198	0.000001	0	14.42097736	63.158886	0.236647	29.908201
713	0	-7	-27	-9.631402	26	6.140886	0.000528	0.065813	0.542656	0.076905	0.000015	0.000015	-0.000051	0.00004	0	680.0561321	711.554377	298.479095	6.467463	31.658201
714	0	-36	-170	-45.755287	168	27.143914	0.000211	0.714861	3.446573	0.53223	0.000008	0.000008	-0.000302	0.000247	0.000002	61.79353281	81.59564671	333.434937	1.774346	31.8444
715	0	-43	-947	-294.021341	945	247.892381	0.00095	1.888508	4.642686	0.962582	0.000153	0.000153	-0.000189	0.000301	0.000003	4.036655735	20.72783553	45	0.307637	29.558201
716	0	-1565	-1728	-1516.344436	1078	184.285211	0.000106	1.855007	8.801126	1.84445	-0.000001	-0.000001	-0.000203	0.000249	0.000004	0	0	173.204056	0.251573	31.317299
717	0	-17	-263	-19.405063	261	14.639892	0.000211	0.190652	5.78653	0.420943	0	0	-0.00024	0.000322	0.000003	14.11925314	44.44629706	202.520569	0.510256	29.674398
718	0	-366	-1798	-790.07007	1797	503.850162	-0.002111	4.12154	12.62004	2.734248	-0.000045	-0.000045	-0.0005	0.000586	0.000001	0	5.162697516	250.201126	0.252282	31.157701
719	0	-178	-1337	-226.702144	1335	290.296747	-0.011609	3.287575	12.777324	2.74241	-0.000189	-0.000189	-0.000886	0.000785	0.000006	1.181913932	17.08193079	252.482834	0.123043	30.6208
720	0	-13	-151	-57.435801	149	25.487209	0.00095	0.389806	1.735932	0.290843	-0.000003	-0.000003	-0.000134	0.000083	0.000001	27.46909569	33.48466883	284.036255	4.269919	28.238001
721	0	-13	-54	-31.483085	52	13.640292	0.000422	0.144316	0.421373	0.075407	0.000003	0.000003	-0.000041	0.000027	0	159.0525004	197.9563231	287.700439	1.09224	31.0443
722	0	-905	-1608	-902.996195	1606	376.04952	0.00401	3.58197	16.806351	2.743553	-0.000045	-0.000045	-0.00112	0.001511	0.000009	0	1.675733183	3.43363	0.072837	30.214802
723	0	-2	-25	-6.968637	23	4.511771	0.000422	0.076846	0.383721	0.062771	0.000002	0.000002	-0.000035	0.000029	0	257.9699203	324.7714659	286.699249	1.788742	34.6003
724	0	-313	-1975	-582.416351	1974	530.263218	-0.000528	4.506151	19.817278	3.788429	0.000191	0.000191	-0.001596	0.001405	0.000005	0	7.331884814	180	0.234568	30.2155
725	0	-2477	-5102	-3153.024479	5100	1695.048466	-0.001372	10.455467	32.219719	7.020084	-0.000153	-0.000153	-0.001053	0.000914	0.000007	0	0	151.389542	0.590171	31.198999
726	0	-19	-603	-172.787788	601	209.650925	0.000317	1.173878	5.372645	1.285866	-0.000014	-0.000014	-0.000356	0.000254	0.000002	5.687862918	82.13824665	55.001942	0.398918	29.6674
727	0	-163	-1386	-329.297216	1383	373.758928	0.003588	1.956899	5.176468	1.587814	-0.000047	-0.000047	-0.000282	0.000257	0	1.677189959	13.83356733	137.121094	2.693067	29.047901
728	0	-1856	-2076	-1795.691937	910	193.415955	-0.000211	1.610141	7.20886	1.30392	0.000005	0.000005	-0.000281	0.000393	0.000002	0	0	116.565048	0.143417	29.747902
729	0	-4	-206	-34.831967	205	29.414304	0.00401	0.810476	5.011553	0.681804	0.000087	0.000087	-0.000329	0.000317	0.000001	11.23488147	63.84859668	131.715851	1.703481	0
730	0	-56	-3041	-1131.081448	3039	751.55105	0.003799	6.924329	22.348003	4.007218	-0.000059	-0.000059	-0.00077	0.000975	0.000002	1.898390913	7.685985931	296.565063	0.195673	30.7216
731	0	-4	-143	-51.787129	141	26.445053	0.000844	0.450119	2.610658	0.392882	0.000026	0.000026	-0.0002	0.000195	0.000004	42.21011995	65.40026883	249.775146	0.455173	28.0546
732	0	-5	-1495	-314.530585	1493	393.670712	0.002533	3.381175	13.052358	3.536356	0.000035	0.000035	-0.000408	0.000537	0.000001	7.19142028	14.93063169	138.356094	0.282203	30.2407
733	0	-720	-1353	-763.148372	1342	312.860388	0.000633	2.041286	7.260194	1.237112	0.00004	0.00004	-0.000514	0.000581	0.000003	0	8.863132947	69.443954	0.597293	29.365
734	0	-2	-2690	-658.239784	2688	799.203509	0.042321	4.633596	18.188013	4.155361	-0.000443	-0.000443	-0.000946	0.001	0.000011	0.153081272	4.655246932	237.240341	0.527559	30.6551
735	0	-38	-278	-93.582186	276	53.406791	0.00095	0.912978	4.610823	0.826344	0.000007	0.000007	-0.00047	0.000421	0.000002	12.01049065	175.5509191	274.398712	1.18002	31.753399
736	0	-147	-985	-652.673333	973	231.410352	0.002111	2.299643	13.290976	2.296287	0.00013	0.00013	-0.000835	0.000714	0.00001	0.285996542	21.3938777	-1	0.209727	31.428598
737	0	-547	-2373	-1102.870999	2371	853.80826	0.001055	6.831554	25.241976	5.366563	-0.000093	-0.000093	-0.001225	0.001085	0.000007	0	0.978907622	353.811371	0.643427	29.962801
738	0	-69	-140	-49.460094	138	25.41824	-0.000422	0.492381	2.230189	0.392258	0.000033	0.000033	-0.000207	0.000219	0.000001	37.1335344	92.33271119	0	0.677347	30.853201
739	0	-1183	-5160	-3467.448502	5158	1511.858303	0.013826	11.795635	28.351988	7.286447	-0.000032	-0.000032	-0.001006	0.000972	0.000002	0	0	216.869904	0.101108	30.2323
740	0	-690	-2282	-695.213855	2279	625.139808	0	3.42987	7.595974	1.983102	-0.000001	-0.000001	-0.000412	0.000465	0	0	2.57321655	68.991692	0.4203	30.821699
741	0	-4	-16	-7.209249	15	3.72511	0.000106	0.033915	0.156425	0.024555	0	0	-0.000005	0.000007	0	398.8957405	434.3226247	184.969742	5.358189	31.5196
742	0	-78	-295	-89.39694	293	53.303218	-0.000844	1.057886	4.983696	0.770467	-0.000002	-0.000002	-0.000363	0.000402	0.000004	9.224468965	47.14100054	199.698624	0.594514	31.0002
743	0	-1767	-1774	-1549.048946	1772	322.251938	-0.000844	2.526078	22.633596	3.487637	0.000025	0.000025	-0.001936	0.00122	0.000004	0	0	-1	0.118688	29.168999
744	0	-58	-872	-92.434519	870	135.214459	0	1.286137	12.84579	2.501805	-0.000003	-0.000003	-0.000751	0.000764	0.000004	15.53255397	20.33392853	208.710571	5.467349	28.8029
745	0	-28	-34	-26.422901	33	6.967411	0.000106	0.0471	0.411626	0.062648	0	0	-0.000043	0.000027	0	463.7269461	483.2288877	14.284967	1.406768	31.0534
746	0	-81	-186	-94.046687	153	25.26461	0.000211	0.289059	1.411498	0.188681	0.000001	0.000001	-0.000111	0.000108	0.000001	20.00128477	88.98606639	-1	2.815745	31.233299
747	0	-15	-3911	-291.452442	3910	553.446978	-0.001583	4.699265	44.293045	7.741271	0.000006	0.000006	-0.001634	0.002137	0.000008	6.130392325	15.71534194	93.012787	1.808273	30.1224
748	0	-42	-166	-83.203704	152	28.760481	-0.000422	0.387224	1.689652	0.230219	0.000005	0.000005	-0.000112	0.000092	0.000001	27.97274746	36.55914084	321.282501	0.470792	29.3566
749	0	-5	-19	-6.887912	17	3.694749	0	0.067195	0.263233	0.042827	0.000002	0.000002	-0.000015	0.000013	0	143.4174662	186.2985179	329.036255	4.541577	30.0839
750	0	-3967	-4454	-3800.37292	4214	798.276886	0.003377	4.9147	27.976759	5.679249	0.000001	0.000001	-0.00117	0.001216	0.000001	0	0	268.417633	0.176486	30.3009
751	0	-1582	-3018	-1489.92672	3016	799.360544	-0.027757	7.926139	22.856556	3.970124	0.000741	0.000741	-0.00156	0.001518	0.000008	0	0	78.340706	0.110733	30.914099
752	0	-1733	-3387	-1898.194992	3385	889.72871	0.00285	5.779252	27.484819	3.924682	0.000017	0.000017	-0.002993	0.001592	0.00001	0	0	70.253166	0.132919	29.7738
753	0	-6	-15	-5.903226	13	2.223411	-0.000211	0.04034	0.313021	0.045671	0	0	-0.000036	0.000028	0	252.3348322	280.4076412	310.006256	3.925645	30.027201
754	0	-29	-45	-26.930408	44	7.360071	0	0.180323	0.907272	0.173258	0.00001	0.00001	-0.000076	0.000105	0.000001	69.87278851	109.2729647	165.96376	0.46201	30.314899
755	0	-1606	-2850	-1629.168061	2848	727.327034	-0.000422	6.571818	22.651249	4.382298	0.000361	0.000361	-0.000853	0.001099	0.000002	0	0	112.117958	0.200906	31.383101
756	0	-13	-65	-10.797428	63	4.830316	0.000106	0.083971	1.305085	0.111609	0.000007	0.000007	-0.000183	0.000119	0	501.1135391	582.6756355	147.264771	0	28.611801
757	0	-28	-1245	-298	1243	374.416132	0.000528	2.492627	13.516233	2.763285	0.000021	0.000021	-0.000525	0.000505	0.000005	7.225355807	12.63572363	25.346176	0.854559	29.178099
758	0	-28	-723	-200.685139	713	215.504608	0	1.260143	3.618156	1.21181	-0.000005	-0.000005	-0.000052	0.000073	0.000001	10.35045166	30.77712494	35.537678	2.763511	30.1623
759	0	-20	-58	-22.071994	56	10.759028	0.000106	0.115877	1.145938	0.125698	0.000002	0.000002	-0.00008	0.000068	0	72.11006476	80.99828033	249.227753	5.231711	27.9503
760	0	-845	-1808	-838.617358	1806	531.785235	0.000528	2.89335	7.83025	1.210325	0.000131	0.000131	-0.000462	0.000467	0	0	2.834849058	188.130096	0.279602	29.954399
761	0	-41	-50	-39.622926	48	7.585484	0	0.089495	1.033419	0.152471	0.000005	0.000005	-0.000084	0.000081	0.000001	42.02715402	59.68567532	236.888657	0.516475	24.796101
762	0	-4088	-4766	-3543.857907	4764	1282.007304	-0.000739	6.617553	23.765562	6.348823	0.000046	0.000046	-0.000731	0.000867	0.000003	0	0	351.869904	0.075033	30.881201
763	0	-12	-396	-91.909962	394	98.11377	0.000528	1.01653	3.54081	0.721999	-0.000063	-0.000063	-0.000117	0.000121	0.000001	14.68554552	64.97739077	205.917145	0	32.568199
764	0	-85	-109	-90.809798	76	13.130408	0	0.117557	0.377033	0.06842	0	0	-0.000021	0.000017	0	297.6351248	329.1091861	207.95607	0.226013	31.1661
765	0	-8	-52	-11.245436	50	5.852359	-0.000106	0.060163	0.824063	0.065747	-0.000004	-0.000004	-0.000066	0.000068	0	214.840165	244.5786497	119.279076	4.988092	31.079298
766	0	-892	-1671	-1263.818868	1204	227.065407	-0.003377	2.755057	8.655887	1.851083	-0.000056	-0.000056	-0.000574	0.000454	0.000004	0	3.125912534	326.309937	1.288909	29.115099
767	0	-1474	-1683	-1067.227683	1680	455.799446	-0.022269	4.246442	21.117451	3.932374	0.000535	0.000535	-0.001339	0.00148	0.00001	0	0	128.77417	0.881824	30.502501
768	0	-33	-74	-44.078857	72	15.935784	-0.000106	0.166669	0.612386	0.102147	0	0	-0.000033	0.000025	0	44.15715174	58.1497868	135	2.251257	29.943201
769	0	-36	-46	-34.412472	24	6.361662	-0.000211	0.038053	0.108634	0.018243	0	0	-0.000009	0.000011	0	601.1359452	784.4889845	65.24662	0.449015	31.3929
770	0	-9	-19	-9.6925	17	4.551697	0.000317	0.03196	0.127012	0.01921	0.000002	0.000002	-0.000014	0.000009	0	196.7340764	265.1683016	118.005768	3.336361	31.306799
771	0	-552	-2383	-948.693009	2381	901.801147	0.000317	5.207336	25.097446	4.81832	-0.000062	-0.000062	-0.000802	0.000546	0.000006	0	3.224207679	39.071304	0.333291	30.9981
772	0	-114	-87	-41.692647	84	16.088028	-0.003588	0.418357	1.290454	0.227404	-0.000126	-0.000126	-0.000075	0.000097	0	64.38050124	76.53054035	341.565063	2.12174	31.9704
773	0	-23	-39	-21.206818	37	5.072395	0	0.050209	0.325733	0.041683	0.000004	0.000004	-0.000039	0.000036	0	157.1430672	165.4390836	180.301025	5.726257	24.348101
774	0	-966	-2696	-1582.314967	2694	877.574063	0.015936	6.552334	32.558426	6.158092	-0.000417	-0.000417	-0.001221	0.001654	0.000015	0	0.28546485	163.705948	0.09721	30.0797
775	0	-132	-845	-445.203001	843	188.921376	-0.004538	2.080234	6.64517	1.071388	-0.000129	-0.000129	-0.000573	0.000303	0.000003	1.621065132	95.42614303	317.027313	0.249778	31.113602
776	0	-1431	-2287	-1296.273756	2277	687.415606	-0.000844	3.746646	12.746799	2.069429	0.000019	0.000019	-0.000768	0.000688	0.000002	0	0	307.874969	0.190177	29.7304
777	0	-1414	-3050	-2063.082764	2328	549.034319	0.001372	4.977604	32.54734	3.300935	-0.000107	-0.000107	-0.003397	0.001665	0.000004	0	0	203.790771	0.180724	31.0345
778	0	-499	-1271	-429.597415	1269	377.2257	0.004855	3.332409	17.495195	3.354395	0.000408	0.000408	-0.001243	0.000956	0.000005	0	2.428496099	70.899551	0.746935	31.4867
779	0	-15	-30	-15.543745	29	6.099972	0.000211	0.050821	0.459356	0.048904	-0.000001	-0.000001	-0.000028	0.000028	0	161.0534795	189.8957156	284.036255	1.877134	29.624001
780	0	-16	-4228	-1863.553705	4226	1256.687942	-0.002533	13.007711	21.904718	4.967452	-0.000015	-0.000015	-0.000695	0.000685	-0.000009	4.749943249	7.724968973	49.00639	0.172463	30.093
781	0	-261	-1328	-506.120471	1327	364.208797	-0.000528	2.522642	5.482716	0.976157	0.000045	0.000045	-0.000367	0.000378	0.000001	0	13.12727655	211.966644	0.65028	31.0366
782	0	-262	-1211	-483.354545	1209	329.378516	0.001583	2.568729	6.344048	1.169848	0.000112	0.000112	-0.000417	0.000336	0.000001	0	15.80819547	333.986816	0.335851	29.6506
783	0	-447	-725	-379.864455	723	192.502796	0.002111	2.057875	6.259496	1.27641	-0.000045	-0.000045	-0.000334	0.000388	0.000002	0	35.80838673	223.08287	0.216128	31.423
784	0	-1258	-4711	-2368.794028	4709	1686.332809	0.0019	9.717274	29.571186	6.851358	-0.000018	-0.000018	-0.00117	0.001602	0.000005	0	0	277.273315	0.101915	30.883299
785	0	-2	-16	-6.086651	15	4.073618	-0.000211	0.033415	0.065809	0.016552	-0.000003	-0.000003	-0.000005	0.000006	0	403.6992986	410.2460176	256.827454	3.738068	31.820601
786	0	-13	-80	-17.246988	78	12.01715	-0.000106	0.109547	0.674708	0.101447	0	0	-0.000025	0.000026	0	135.6741792	158.1323457	278.746155	4.604651	31.260601
787	0	-2324	-3013	-1884.673469	3000	831.597815	-0.001055	4.836233	14.048018	2.905939	-0.000006	-0.000006	-0.000624	0.000682	-0.000001	0	0	187.045776	0.343578	31.0247
788	0	-5	-15	-5.417431	13	3.15139	0	0.083741	0.446933	0.057848	-0.000012	-0.000012	-0.000035	0.00004	0	53.92615842	99.68122124	84.596207	4.932949	31.4916
789	0	-1030	-1518	-764.708586	1516	359.888036	-0.009182	3.349824	17.008339	2.160463	0.000193	0.000193	-0.001699	0.001269	0.000005	0	0	135	0.275588	30.757299
790	0	-3415	-3937	-2542.271845	3883	975.99068	-0.000211	7.907083	21.24268	4.421871	-0.000022	-0.000022	-0.000797	0.00127	0.000001	0	0	263.254425	0.385713	30.646698
791	0	-54	-91	-58.480472	89	19.396921	-0.000106	0.17606	1.019661	0.133311	0.000003	0.000003	-0.000097	0.000053	0.000001	120.1628854	176.8834021	151.699249	4.455858	23.1735
792	0	-418	-583	-290.832101	579	141.438366	-0.002533	2.425485	10.492069	1.905183	-0.00001	-0.00001	-0.000691	0.00061	0.000009	0	47.10002276	69.537727	0.60394	30.785299
793	0	-39	-45	-37.602264	26	4.575356	-0.000106	0.069957	0.641818	0.074641	-0.000004	-0.000004	-0.000039	0.000039	0	582.625233	608.0152894	265.149445	0.534694	30.981298
794	0	-65	-1856	-326.595761	1855	486.635893	-0.000317	3.672582	23.750492	5.037481	-0.000007	-0.000007	-0.001165	0.001606	0.000002	7.200616128	12.15260056	98.130104	2.634864	31.472698
795	0	-8	-23	-9.958107	22	5.12828	0.000211	0.073297	0.442674	0.063067	0.000004	0.000004	-0.000034	0.000038	0	350.9047963	556.5595014	157.567017	2.101639	31.4713
796	0	-369	-576	-316.301731	562	91.788262	-0.001372	1.019836	4.141562	0.726244	0.000054	0.000054	-0.000522	0.000541	0	0	41.65771019	311.987213	0.590808	30.519299
797	0	-13	-40	-17.980583	38	7.240444	0.000528	0.124206	0.771067	0.093681	-0.000013	-0.000013	-0.000056	0.000066	0.000001	368.8878333	385.0727227	328.815033	6.991865	0
798	0	-57	-66	-54.282051	65	8.252086	0	0.079054	0.739904	0.096945	0.000002	0.000002	-0.000021	0.000034	0	626.9745933	667.1580771	244.536652	0.36809	31.202501
799	0	-848	-1165	-704.311529	1163	327.626478	-0.010343	1.875703	4.501584	1.002957	0.000109	0.000109	-0.000171	0.00017	0.000001	0	10.00503205	49.763641	0.185046	30.062899
800	0	-3197	-3727	-3103.200752	3649	598.202976	0.000211	4.77639	19.352293	4.460436	-0.000007	-0.000007	-0.000838	0.00072	0.000006	0	0	308.088776	0.077232	29.372
801	0	-3	-23	-5.265418	21	3.279315	0.000106	0.048771	0.493443	0.049532	-0.000005	-0.000005	-0.000025	0.000035	0	874.6376262	979.7059833	-1	2.202456	33.521599
802	0	-21	-40	-18.667486	39	7.908724	0	0.111001	0.743115	0.107959	0	0	-0.000055	0.00005	0	200.1274914	294.8747731	304.629272	2.802702	29.941099
803	0	-52	-236	-78.89603	234	72.030217	0.00095	0.820969	5.003495	1.08157	0.00003	0.00003	-0.000527	0.000399	0.000003	9.691949313	124.9425086	277.980103	0.829189	31.099602
804	0	-1190	-1756	-875.168309	1704	392.4309	-0.004749	2.803087	10.4451	1.635773	-0.000023	-0.000023	-0.000332	0.000491	0.000003	0	0	202.849762	0.328777	31.153502
805	0	-27	-36	-22.593807	35	9.483993	-0.000211	0.090311	0.513968	0.09209	0.000004	0.000004	-0.000029	0.000025	0	558.3592587	771.8006441	135	0.889983	31.4069
806	0	-2568	-3824	-2433.356009	3822	742.165114	-0.000106	6.725406	26.195776	3.821823	0.000095	0.000095	-0.000922	0.001088	0.000002	0	0	338.962494	0.46241	30.559198
807	0	-15	-89	-23.643933	87	15.060812	-0.000211	0.222242	1.724682	0.243596	0	0	-0.000172	0.000111	0	109.1578415	153.4730287	303.690063	10.648684	30.034901
808	0	-18	-61	-24.833824	60	14.057038	0.000211	0.187795	0.614239	0.093101	-0.000003	-0.000003	-0.000041	0.00016	0.000001	23.38299044	58.51856226	185.259262	1.739056	31.8486
809	0	-22	-41	-25.475791	39	8.340176	0.000106	0.085598	0.633414	0.066546	0.000003	0.000003	-0.000048	0.000035	0	276.8042411	314.3378164	131.496475	0	32.160099
810	0	-1	-126	-10.867363	125	18.346853	0.000106	0.14934	1.572968	0.281156	0	0	-0.000092	0.000081	0.000001	27.30782266	68.87107034	20.687658	4.229493	31.322199
811	0	-58	-1045	-420.369565	1031	377.223386	0	3.173953	8.041838	2.207535	-0.000147	-0.000147	-0.000337	0.000397	0.000005	1.529840187	10.15483648	225	0.300286	31.301899
812	0	-1834	-2399	-1259.882308	2397	829.901495	-0.000528	5.41068	14.967773	3.311323	0.000036	0.000036	-0.000485	0.000647	0.000001	0	0	205.049637	0.284612	30.842001
813	0	-2	-1264	-282.822581	1262	361.945087	0.020158	2.586015	13.705467	2.7065	0.000688	0.000688	-0.001155	0.001156	0.000004	2.237633005	15.83680969	271.40863	1.00744	29.932701
814	0	-39	-927	-89.125828	925	189.295148	0	1.307978	6.983518	2.086652	0.000001	0.000001	-0.000134	0.000127	0.000004	11.47343985	19.18664754	47.629082	0.659288	30.418501
815	0	-243	-1589	-616.96003	1578	488.953793	0.005488	3.03061	12.568968	2.249738	-0.000158	-0.000158	-0.000974	0.000957	0.000006	0	4.196719353	122.763885	0.372115	31.252899
816	0	-1	-27	-6.367901	26	6.471434	0	0.053508	0.209142	0.043373	0	0	-0.000012	0.000016	0	358.4739162	463.1273082	110.556046	3.815745	32.434498
817	0	-2248	-3694	-2010.851208	3692	1026.936213	0	5.580782	16.054411	2.521824	0.000001	0.000001	-0.000855	0.000479	-0.000002	0	0	335.376434	0.48616	31.044998
818	0	-16	-33	-19.266187	32	6.585575	0	0.091666	0.660848	0.097685	-0.000001	-0.000001	-0.000051	0.000039	0	142.277073	181.275407	0	2.516019	29.6968
819	0	-74	-1358	-640.015813	1344	328.296303	0.001689	3.443264	10.013593	1.950274	0.000048	0.000048	-0.000382	0.000366	0	1.882552485	10.05148386	78.690071	0.606399	30.850399
820	0	-26	-52	-22.630238	50	7.970653	0	0.117364	1.24344	0.154573	-0.000004	-0.000004	-0.000084	0.000111	0	42.49206233	135.6547043	194.03624	7.477204	30.053099
821	0	-7	-821	-189.455369	819	231.410568	0.000633	1.957777	6.100232	1.669915	-0.000007	-0.000007	-0.000374	0.000406	0.000003	6.926281473	38.93658693	285.255127	0.477017	29.927099
822	0	-26	-1199	-125.194779	1197	258.061059	-0.000211	2.091994	21.075659	3.744428	0.000001	0.000001	-0.001854	0.001749	0.000003	12.7634316	17.55245331	230.535614	0.578009	29.149399
823	0	-25	-60	-23.881967	58	9.176547	0	0.120832	0.816078	0.117606	-0.000001	-0.000001	-0.000072	0.000076	0	184.6269311	223.3542971	200.556046	10.195703	24.108
824	0	-12	-1748	-324.9941	1746	452.789838	0.005277	2.919758	10.645724	2.928168	0.000016	0.000016	-0.000457	0.000391	0.000002	6.270300183	13.01464526	164.523239	0.529498	29.983799
825	0	-9	-14	-8.656518	12	3.387867	-0.000211	0.036931	0.198791	0.032254	-0.000001	-0.000001	-0.000017	0.000016	0	139.0103484	162.3775525	162.85965	2.919116	29.596699
826	0	-39	-693	-72.198185	691	129.890033	-0.000106	0.931537	7.033903	1.392772	-0.000004	-0.000004	-0.000217	0.000212	0	13.36225387	29.47195125	326.481995	0.390534	30.344999
827	0	-56	-91	-47.196821	90	18.939499	-0.000106	0.181353	0.993807	0.124368	0.000016	0.000016	-0.000063	0.000042	0	52.75358323	125.3908824	333.434937	0.754312	31.184299
828	0	-28	-61	-32.495756	60	13.625057	-0.000422	0.295861	0.930593	0.179722	-0.000013	-0.000013	-0.000083	0.000096	0.000001	64.17572811	287.599141	195.708633	0	28.5201
829	0	-7	-32	-6.870492	30	4.5468	-0.000106	0.13305	0.648863	0.105179	-0.000006	-0.000006	-0.000055	0.000086	0.000001	647.0375446	723.0398526	351.869904	0	29.3468
830	0	-181	-874	-260.543396	872	263.629658	0.000211	1.448359	4.380112	1.084707	-0.000002	-0.000002	-0.000115	0.000123	0.000001	0.816317458	25.21061648	135	1.358898	30.1644
831	0	-86	-286	-70.651813	272	40.428077	0.000211	0.615514	5.330211	0.675839	0.000012	0.000012	-0.000411	0.000468	0.000002	15.26824841	31.54788051	299.054596	0.287245	31.244499
832	0	-6	-33	-5.966125	31	4.718951	0	0.109236	0.814618	0.112638	-0.000007	-0.000007	-0.000078	0.000081	0.000001	130.8435161	203.7532879	130.601288	0	32.248299
833	0	-1615	-2558	-1478.376426	2556	419.049494	-0.001372	2.898408	14.988845	3.08317	0.000019	0.000019	-0.000777	0.000595	0.000004	0	0	0	0.194835	31.385199
834	0	-20	-48	-17.635268	46	9.132681	-0.000106	0.159364	0.837031	0.117985	0.000006	0.000006	-0.000074	0.000068	0.000001	215.4868193	253.8612506	184.502182	15.509637	24.250801
835	0	-84	-207	-76.770021	206	33.190176	0.00095	0.770924	3.585789	0.536754	0.000003	0.000003	-0.000309	0.000283	0.000001	18.37788273	34.5235432	125.864296	0.30161	31.184299
836	0	-6	-96	-35.97993	95	25.444196	0.000211	0.334931	1.652145	0.254754	-0.00001	-0.00001	-0.000112	0.000192	0.000001	30.40926291	45.09724362	221.820175	0.43697	30.7146
837	0	-363	-4418	-2446.547332	4415	1422.884521	0.047281	10.481801	32.953705	6.801768	-0.000035	-0.000035	-0.003509	0.002078	0.000003	0	1.344261708	243.434952	0.207585	30.2603
838	0	-75	-112	-70.40518	110	21.288771	0	0.244591	2.108853	0.216715	0.000003	0.000003	-0.000185	0.00014	0.000001	53.44080693	165.6061489	143.487503	2.376154	32.881798
839	0	-263	-1429	-587.632114	1428	371.993518	-0.010554	4.514789	14.610197	2.400101	-0.000108	-0.000108	-0.000644	0.000649	0.000001	0	12.50154193	296.565063	0.333407	30.6383
840	0	-2264	-2511	-2253.715686	1902	194.251978	-0.001266	1.879009	20.832863	2.937727	-0.000022	-0.000022	-0.000978	0.000738	0.000008	0	0	303.918488	0.303982	27.6227
841	0	-9	-14	-6.562908	13	3.850256	-0.000106	0.028478	0.144554	0.023587	0	0	-0.000012	0.000012	0	56.7225213	91.22180321	287.700439	2.575552	31.522402
842	0	-42	-96	-44.089425	94	16.143137	0.000739	0.286639	2.050254	0.231396	0.000031	0.000031	-0.000103	0.000172	0.000002	28.74971351	71.58183242	125.537682	0.426209	30.662102
843	0	-420	-1377	-556.764356	1376	421.534366	0	2.953917	10.384794	2.117806	0.000014	0.000014	-0.000439	0.000455	0.000003	0	8.105860945	330.786804	0.188431	31.738001
844	0	-363	-2053	-1142.775709	2033	737.876911	0.01657	4.260793	16.253218	4.289048	-0.000264	-0.000264	-0.000897	0.000936	0.000008	0	3.859351338	155.441803	0.227013	30.046801
845	0	-15	-157	-27.49058	155	22.960528	0.002216	0.526904	3.062943	0.466049	-0.000001	-0.000001	-0.00031	0.000327	0.000002	20.52032342	78.52406915	195.721985	1.831319	31.796101
846	0	-76	-332	-119.361509	329	96.845311	-0.000106	0.589673	3.032737	0.473652	0.000054	0.000054	-0.000189	0.000145	0.000001	5.441277113	60.46487218	65.556046	0.732525	30.891701
847	0	-63	-760	-113.265773	758	163.974876	0	1.117494	11.309094	1.885022	0.000005	0.000005	-0.000674	0.000759	0.000003	12.68968205	24.25784071	47.68977	6.281772	21.7658
848	0	-1003	-1748	-1066.910053	1694	375.511364	-0.000739	2.962717	9.973597	1.610703	-0.000002	-0.000002	-0.000418	0.000578	0	0	0	21.801409	0.108264	30.914099
849	0	-1	-8	-1.270636	7	0.988344	0	0.008095	0.147152	0.023134	0	0	-0.000006	0.000009	0	212.5870021	226.3361604	222.709396	6.146987	21.9457
850	0	-81	-1081	-150.401089	1078	200.860144	-0.000106	1.638662	10.794301	2.543514	0	0	-0.000432	0.000503	0.000001	12.8762249	19.21434116	143.130096	2.636944	28.9478
851	0	-14	-529	-68.88872	528	129.033218	-0.000211	0.956437	8.195457	1.66392	-0.000001	-0.000001	-0.000329	0.000313	0.000004	14.03679383	85.88762908	45	0.447485	30.832901
852	0	-13	-84	-15.971317	82	13.038473	-0.000106	0.30335	1.589011	0.272658	-0.000001	-0.000001	-0.000153	0.000157	0.000003	36.04635166	48.31065249	34.691692	2.6159	31.0919
853	0	-2	-3061	-1613.375095	3059	844.074272	0.001583	7.407404	20.10725	3.990629	0.000286	0.000286	-0.000605	0.000762	-0.000002	3.006832749	5.794941399	183.616272	0.268449	29.544201
854	0	-98	-1320	-520.552817	1318	433.443013	0.007704	4.074419	13.726066	2.815906	0.000179	0.000179	-0.000575	0.000433	-0.000001	1.361828952	11.12170799	169.609177	0.547423	30.302301
855	0	-2	-1415	-254.502333	1414	357.125157	0	2.322951	9.261916	2.213866	0.000015	0.000015	-0.000281	0.000275	0.000004	6.348332648	15.03216894	111.037514	0.28967	31.322901
856	0	-1584	-2187	-1347.28128	2185	684.861274	-0.00095	4.17518	27.103777	4.25954	-0.000068	-0.000068	-0.001706	0.001614	0.000011	0	0	237.955582	0.095825	30.1714
857	0	-5	-21	-5.650273	19	4.21785	0.000106	0.070984	0.307437	0.077352	0	0	-0.000023	0.000042	0	987.0864537	1113.021246	296.565063	3.017691	33.250698
858	0	-1514	-2982	-1856.444257	2981	889.554275	0.000739	5.712771	20.406923	3.770431	-0.000003	-0.000003	-0.000713	0.001056	0.000001	0	0	263.23642	0.189055	31.1612
859	0	-1838	-2385	-1770.849946	2383	626.766596	-0.000422	4.005322	16.279787	3.700047	0.000073	0.000073	-0.000953	0.001449	0.000011	0	0	142.423981	0.143664	31.308901
860	0	-1306	-3025	-2059.205438	2189	583.247692	-0.005277	5.897383	25.536621	3.550315	-0.000182	-0.000182	-0.002539	0.002111	0.00001	0	0	285.255127	0.131407	27.9559
861	0	-694	-1551	-749.082264	1520	478.772085	0.000106	2.469747	6.928969	1.522561	-0.000004	-0.000004	-0.000301	0.000279	-0.000001	0	4.604087657	225	0.934382	29.7164
862	0	-6	-9	-4.684766	7	1.716795	0	0.018923	0.093067	0.015247	0.000003	0.000003	-0.000009	0.000009	0	173.146159	213.6932799	284.036255	16.420561	31.205299
863	0	-1	-61	-14.005808	60	12.319951	0.000106	0.124855	0.803581	0.142789	0	0	-0.00005	0.000067	0.000001	262.371144	270.7691311	333.434937	3.23027	21.7735
864	0	-288	-1903	-621.542947	1901	650.218863	-0.010554	3.321408	10.490071	2.913381	-0.000029	-0.000029	-0.000439	0.00037	0.000002	0	6.322372517	221.308609	2.282674	28.8155
865	0	-1533	-2595	-1517.061013	2594	783.511745	-0.029023	7.345139	30.88389	5.368743	-0.000593	-0.000593	-0.002932	0.003114	0.00002	0	0	63.060471	0.214218	29.785
866	0	-35	-940	-554.764476	938	261.640464	0.026174	2.426761	19.718624	3.343171	0.0003	0.0003	-0.001509	0.001298	0.000012	0.705353795	43.54656027	16.927513	0.143458	29.6947
867	0	-15	-702	-247.753309	700	254.65479	0.00095	1.530784	12.141767	1.396964	-0.000003	-0.000003	-0.000285	0.000476	0.000005	4.016949747	57.39049718	271.596069	0.222413	31.5497
868	0	-4	-17	-4.052441	15	2.285056	-0.000211	0.042027	0.21069	0.037223	-0.000002	-0.000002	-0.000017	0.00002	0	605.4960133	693.8640161	238.301254	5.180842	28.0189
869	0	-314	-2947	-812.527845	2946	644.103027	0.002744	5.505875	12.691737	3.038389	0.000012	0.000012	-0.000668	0.001168	0.000001	0	5.59325526	348.509796	0.345667	30.422699
870	0	-31	-116	-87.221374	114	24.902034	-0.003694	0.405294	2.832355	0.673959	-0.0001	-0.0001	-0.000307	0.000198	0.000003	49.86063189	110.0495835	185.252747	3.386196	29.000301
871	0	-28	-48	-21.522298	46	9.810683	0.000106	0.106731	0.317144	0.060098	-0.000004	-0.000004	-0.000011	0.000013	0	275.5425987	299.1069279	149.03624	0	29.811602
872	0	-143	-1485	-875.206349	1476	496.844333	0.00496	5.13319	5.987772	1.108578	-0.000154	-0.000154	-0.000085	0.000287	0.000028	0.851564127	14.16073761	159.443954	0.44323	29.931299
873	0	-15	-36	-21.820455	35	7.917685	0	0.105599	0.552246	0.086295	0.000003	0.000003	-0.000046	0.000047	0	126.7317012	227.1530571	296.565063	1.066581	31.320101
874	0	-21	-41	-20.69283	40	7.110342	0.000422	0.11123	0.578198	0.075211	-0.000005	-0.000005	-0.000058	0.000063	0	235.4264307	344.9694297	293.198578	1.141874	31.4846
875	0	-47	-58	-44.213077	45	8.43582	0.000211	0.082911	0.267516	0.055949	-0.000004	-0.000004	-0.00002	0.000017	0	149.0201995	219.0472924	96.632515	0.371465	30.829399
876	0	-1966	-2482	-1856.940554	2333	502.986073	0.00095	3.025355	18.242464	2.286517	0.000043	0.000043	-0.000909	0.000691	0.000005	0	0	109.041229	0.082151	29.969099
877	0	-1320	-2016	-1033.295632	2014	548.426576	-0.000528	3.777183	16.717611	2.491653	0	0	-0.000914	0.000826	0	0	0	-1	0.350265	31.248699
878	0	-55	-721	-111.251748	719	154.913753	0	0.925003	5.378866	1.175994	0.000001	0.000001	-0.000219	0.000193	0	7.046236505	25.31333072	218.541183	0.766435	30.5753
879	0	-892	-2660	-1222.834472	2628	599.989162	-0.003483	5.031848	21.119186	3.524265	0.000129	0.000129	-0.000961	0.000845	0.000007	0	2.684814122	257.861877	0.117491	30.042599
880	0	-20	-65	-34.841686	63	17.054949	0.000211	0.167266	0.523257	0.092881	-0.000001	-0.000001	-0.000041	0.000037	0	65.52603173	91.06959314	203.916245	4.50477	25.739
881	0	-15	-79	-21.865997	77	17.926674	-0.000106	0.123231	0.660766	0.14814	0.000005	0.000005	-0.00004	0.000042	0	52.10057475	121.7805974	217.874985	1.851933	30.362499
882	0	-1168	-4687	-2492.341673	4685	1356.462002	-0.006332	11.858462	28.647322	6.300343	0.000187	0.000187	-0.001068	0.000928	-0.00001	0	0	43.869308	0.171707	30.7139
883	0	-277	-2164	-552.656039	2162	482.707899	0.000317	3.276798	17.744146	2.310269	-0.000031	-0.000031	-0.001755	0.001476	0.000009	0	8.577462052	120.963753	0.148917	29.015001
884	0	-80	-786	-216.763092	784	226.337244	0.000633	1.38227	7.11086	1.127291	0.000007	0.000007	-0.000302	0.00038	0.000002	3.141241235	22.10684648	271.915222	0.721519	29.2488
885	0	-6	-18	-6.484027	16	2.076463	-0.000211	0.042343	0.241347	0.034467	-0.000001	-0.000001	-0.000013	0.000013	0	176.6958231	188.3274851	298.610474	12.151272	30.489899
886	0	-198	-1171	-416.991623	1169	307.551383	-0.000211	2.433823	5.334897	1.109692	-0.000006	-0.000006	-0.000417	0.000381	0.000002	0	15.84967639	318.691376	0.352108	29.4063
887	0	-16	-1	-1	0	0	-0.000211	0.003741	0.023267	0.007628	0.000003	0.000003	0	0.000004	0.000001	638.9951538	684.8502498	196.569458	14.286695	31.748499
888	0	-27	-192	-79.295082	176	50.492488	0.003799	0.572059	3.316417	0.470623	0.000047	0.000047	-0.000223	0.000155	0.000001	19.43266118	69.99503978	343.013611	0.517765	30.6299
889	0	-29	-3910	-433.497565	3908	707.501649	-0.00285	6.632668	37.64843	7.68381	-0.000005	-0.000005	-0.001575	0.001278	0.000007	9.210240128	12.65282348	305.537689	0.301051	30.539598
890	0	-124	-475	-160.619355	473	149.068842	-0.000211	2.15849	7.554604	1.696665	-0.000193	-0.000193	-0.000413	0.000576	0.000015	1.538381574	24.05257015	45	0.25426	31.758999
891	0	-70	-111	-66.697735	109	34.573158	0.000211	0.223026	1.412685	0.22103	-0.000008	-0.000008	-0.00007	0.000046	0	43.06550236	86.01627096	169.659775	1.780934	32.358902
892	0	-25	-1880	-210.056845	1878	404.488164	-0.000633	2.278346	14.687404	3.400413	0.000001	0.000001	-0.000541	0.000501	0.000003	8.411916491	13.33505993	190.779022	1.345561	28.3934
893	0	-2417	-3457	-2871.856283	3420	492.303275	0.000844	4.658085	27.304701	4.263522	0.000017	0.000017	-0.001038	0.00125	0.000003	0	0	177.03566	0.136836	28.280701
894	0	-3208	-3377	-2885.990449	1945	378.554567	-0.0019	3.548409	12.152787	2.161321	0.000017	0.000017	-0.000776	0.000412	0.000002	0	0	225.058517	0.226424	31.210199
895	0	-836	-1326	-665.061887	1312	412.981239	-0.000844	2.242338	12.194787	2.292308	0.000046	0.000046	-0.000847	0.001171	0.000003	0	9.896539096	208.485123	0.510478	29.8592
896	0	-12	-2132	-440.863158	2130	552.864162	0.000106	4.216575	21.730482	4.930649	0.000017	0.000017	-0.001471	0.001514	-0.000001	5.654549002	8.924984918	94.112228	0	31.429298
897	0	-307	-1670	-647.951641	1669	512.76641	0.003377	5.187491	22.151926	4.04674	-0.000289	-0.000289	-0.00106	0.001102	0.000002	0	4.965391874	214.380341	0.277827	31.264801
898	0	-860	-1636	-1186.786642	1575	447.011091	-0.007282	3.205642	11.640269	3.084222	0.000146	0.000146	-0.000815	0.000603	0.000013	0	0.730529532	232.469513	0.169706	30.762199
899	0	-2516	-2951	-2280.160334	2791	401.592861	-0.000317	3.701902	20.780363	3.677347	0.000145	0.000145	-0.00104	0.001457	0.000008	0	0	161.565048	0.090714	29.6471
900	0	-1474	-2832	-1276.344197	2831	909.173656	-0.008865	6.519397	25.016201	4.015223	-0.000591	-0.000591	-0.000938	0.001017	0.000009	0	0.055939802	78.135612	0.105431	30.641798
901	0	-19	-64	-31.629909	62	17.454314	0.000317	0.198283	0.975118	0.1501	-0.000003	-0.000003	-0.000105	0.000089	0	29.34064496	58.23625593	87.95459	0	30.305799
902	0	-1859	-3375	-2466.714286	3350	715.359596	-0.001794	5.578426	17.719309	4.272828	0.000425	0.000425	-0.000665	0.000709	0.000003	0	0	300.392334	0.20851	31.285801
903	0	-960	-1683	-878.385692	1681	536.568746	-0.001266	2.845088	10.696163	1.930415	-0.000006	-0.000006	-0.000899	0.000779	-0.000001	0	1.390583944	351.469238	2.08338	31.681299
904	0	-253	-1442	-454.42244	1440	360.796796	0.000317	2.511424	7.737976	1.820891	0.000005	0.000005	-0.000275	0.000368	0	0	13.0980136	173.659805	0.382249	31.089098
905	0	-18	-42	-19.609954	41	5.557939	0.000528	0.099829	0.57463	0.09612	0.00001	0.00001	-0.000061	0.000041	0.000001	97.55092515	147.1670476	43.080189	0.555731	30.5431
906	0	-6	-13	-5.139766	12	1.865963	0.000106	0.032307	0.274902	0.031229	0.000003	0.000003	-0.000017	0.000016	0	557.6899451	625.7865803	306.253845	4.27581	31.1122
907	0	-20	-47	-22.33644	44	7.547399	0	0.110852	0.616351	0.08895	0.000005	0.000005	-0.000037	0.000049	0	40.9118618	98.86047985	223.404434	6.801837	29.7633
908	0	-14	-32	-9	30	5.145737	0.000106	0.126685	0.53157	0.097981	-0.000006	-0.000006	-0.000056	0.000058	0.000001	356.4880369	362.5894185	19.983107	3.361324	30.905001
909	0	-2162	-2868	-2104.919355	2591	456.374386	-0.015514	5.174043	22.418577	3.606521	0.000094	0.000094	-0.000754	0.00084	0.000002	0	0	136.375626	0.083577	29.584101
910	0	-39	-351	-68.079062	350	74.515334	0.000317	0.923285	5.882539	1.058993	-0.000006	-0.000006	-0.000336	0.000269	0.000005	13.19664882	37.72979795	265.270691	0.845178	30.302301
911	0	-982	-1680	-806.910129	1678	368.516163	-0.002533	3.173455	11.514615	1.700485	0.000021	0.000021	-0.000527	0.000518	0.000003	0	0.396464908	348.340698	1.297655	22.003101
912	0	-110	-1166	-204.386461	1164	241.99612	0.001372	2.257553	9.298697	2.076661	-0.000046	-0.000046	-0.000679	0.000852	0.000005	1.46691169	17.1754832	269.464539	0.399778	31.376801
913	0	-12	-25	-13.97197	23	4.81459	0.000106	0.040864	0.156425	0.023631	0.000003	0.000003	-0.000014	0.000012	0	198.270098	236.783056	205.559967	2.275037	31.225601
914	0	-844	-1294	-771.549094	1293	403.363972	-0.010026	3.228481	9.540142	1.975939	-0.000311	-0.000311	-0.00039	0.000411	0.000001	0	1.458555377	209.054611	0.265924	31.871698
915	0	-124	-1713	-458.747598	1711	495.584045	-0.000422	3.970261	14.774108	2.906786	-0.000033	-0.000033	-0.000713	0.000701	0.000002	0.369805134	7.336774591	5.194429	0.577792	29.330002
916	0	-1	-2	-1.131059	1	0.337465	0	0.00195	0.032904	0.006928	0	0	-0.000004	0.000003	0	79.14337937	98.38544806	25.016893	4.946329	28.100801
917	0	-43	-190	-65.676471	188	43.084592	0.000528	0.591869	1.893239	0.387672	-0.000027	-0.000027	-0.000118	0.000152	0	36.6466101	47.69167713	151.858398	1.61596	29.084299
918	0	-1641	-2028	-1506.402335	1828	392.030964	-0.000317	3.822281	17.174381	3.60851	0.000013	0.000013	-0.001222	0.000858	0.000002	0	0	356.185913	0.140164	28.635601
919	0	-176	-701	-323.602729	700	182.506406	0	1.946124	7.564888	1.268392	-0.000002	-0.000002	-0.000459	0.000401	0	0.620163165	24.29946701	306.869904	0.174394	30.9582
920	0	-110	-1279	-456.646508	1277	439.02236	0.00095	2.67403	16.819317	2.824644	-0.000034	-0.000034	-0.001063	0.000557	0.000004	1.5834912	9.186753885	53.815521	0.12929	30.853899
921	0	-2	-1521	-640.747706	1519	439.093009	0.00591	5.459722	20.44309	3.437598	0.000185	0.000185	-0.001284	0.001099	0.000005	3.76522324	8.660009224	238.67131	0.218963	30.2911
922	0	-1542	-3531	-1804.314154	3529	1165.266677	0.000528	6.152727	17.430834	4.148341	0.000391	0.000391	-0.00067	0.000599	-0.000001	0	0	157.275894	0.220271	31.173101
923	0	-335	-4459	-2329.329945	4458	1305.097801	0.130973	12.366258	44.320042	7.683864	0.000054	0.000054	-0.002713	0.002948	0.000007	0	1.136264085	191.309937	0.165067	30.437399
924	0	-578	-1909	-1181.094946	1907	535.715736	0.004644	4.063665	8.975732	2.108345	-0.000018	-0.000018	-0.000533	0.000583	-0.000001	0	4.416157287	317.173126	0.098498	29.566599
925	0	-1254	-2041	-1209.69916	2039	621.955661	-0.000633	3.956616	14.67909	2.748551	-0.000037	-0.000037	-0.000459	0.000653	0.000002	0	0	85.601295	0.187031	30.6012
926	0	-29	-57	-29.956522	55	12.043682	0.000106	0.096009	0.59317	0.062678	0.000001	0.000001	-0.000053	0.000059	0	76.73028596	218.4117024	324.490723	0.292658	31.785601
927	0	-405	-2509	-775.674812	2508	448.234156	-0.001478	8.866124	30.786686	6.08441	-0.000027	-0.000027	-0.001969	0.002075	0.00002	0	3.470927268	270	0.143982	30.2176
928	0	-415	-2552	-1006.802381	2550	1002.537592	0.002322	4.006198	12.861443	4.037299	0.000066	0.000066	-0.000392	0.000376	0.000003	0	1.984585089	251.924271	0.346554	31.099602
929	0	-147	-814	-251.046652	809	253.065639	0.000317	1.481622	6.927253	1.36768	0.000012	0.000012	-0.000361	0.000293	0.000002	1.119339534	26.41335872	74.197487	0.277772	30.5578
930	0	-303	-574	-124.531579	573	181.925307	-0.006649	1.96982	8.456705	2.12874	-0.000063	-0.000063	-0.000432	0.00038	0.00001	0	20.53826674	162.790436	0.219169	30.6236
931	0	-541	-987	-477.64919	975	222.592944	-0.000106	2.224755	5.978221	1.275417	-0.000043	-0.000043	-0.000444	0.000512	0.000001	0	29.57868896	270	0.271925	31.0709
932	0	-52	-59	-50.555556	31	5.740463	0.000211	0.055903	0.154685	0.033074	0.000003	0.000003	-0.000009	0.000011	0	431.6791208	483.9272366	339.152924	5.333464	28.182701
933	0	-27	-43	-26.262458	42	12.075519	0.000106	0.113108	0.429768	0.082412	0	0	-0.000032	0.000033	0	177.4922684	190.8466643	264.313965	0.940117	31.0737
934	0	-954	-2002	-901.846329	2000	695.88785	-0.01467	3.56101	17.479549	3.187497	-0.000337	-0.000337	-0.001126	0.000949	0.000007	0	0.682528774	97.361076	0.208516	29.026899
935	0	-15	-24	-6.59624	22	3.644068	-0.0019	0.114065	0.464629	0.074439	-0.000001	-0.000001	-0.000044	0.000045	0.000001	533.5595494	604.5539305	123.690071	2.045149	34.681499
936	0	-13	-64	-37.544419	63	19.19782	0.000317	0.159797	1.010063	0.130156	0.000006	0.000006	-0.000081	0.000106	0	161.8876114	323.4985929	62.081757	0.790317	29.082901
937	0	-799	-1882	-981.818339	1880	584.744473	0.000633	3.915902	11.370967	2.050808	-0.000002	-0.000002	-0.000543	0.000532	-0.000002	0	1.460979451	23.344011	0.238594	31.358601
938	0	-1402	-2676	-1391.349352	2284	365.044956	-0.001161	4.639552	15.980487	2.868334	-0.000119	-0.000119	-0.001313	0.001009	0.000002	0	0	-1	0.189382	31.259901
939	0	-14	-43	-20.914425	41	10.735313	0.000106	0.128515	0.437508	0.074918	-0.000007	-0.000007	-0.000028	0.000036	0	229.4427408	260.8434091	105.865707	7.67241	31.741501
940	0	-1228	-3193	-1857.26634	3191	735.854847	0.020158	4.724585	12.459576	1.934247	0.00021	0.00021	-0.000499	0.000552	0	0	0	106.858398	0.195242	31.297699
941	0	-2945	-4473	-2751.300933	4471	1370.58913	-0.000739	7.166602	19.722586	4.940707	-0.000034	-0.000034	-0.000613	0.00077	0.000002	0	0	187.125015	0.289081	30.918999
942	0	-147	-3351	-1067.035796	3349	879.563511	0.002427	6.41001	26.689768	5.330476	-0.000118	-0.000118	-0.000915	0.000824	0.000005	0	3.817058321	117.645973	0.40401	30.342899
943	0	-26	-277	-78.638491	276	85.837344	-0.000317	0.984003	7.340281	1.13468	0.000005	0.000005	-0.000688	0.000835	0.000008	4.561311216	33.72495471	329.036255	0.344783	30.846201
944	0	-29	-1260	-316.935018	1259	350.575886	0.000528	2.847067	9.141911	1.987986	-0.000003	-0.000003	-0.000512	0.00049	0.000006	4.381797294	13.89230977	64.119728	3.212392	29.572199
945	0	-34	-40	-23.383193	39	12.952507	-0.000317	0.083183	0.579694	0.087658	0.000009	0.000009	-0.000019	0.00002	0	240.4647737	260.6023294	5.904179	3.509169	29.115099
946	0	-1168	-3105	-1964.517771	2881	528.824332	-0.001055	7.777954	28.287951	5.957441	-0.00095	-0.00095	-0.001909	0.001622	0.000012	0	0	153.970413	0.16593	29.880201
947	0	-1	-11	-4.041333	10	3.139792	0	0.03971	0.187583	0.039832	0	0	-0.00002	0.000022	0	117.4748509	164.7544047	116.500458	4.876648	31.675699
948	0	-21	-42	-20.850951	40	9.080409	0	0.059285	0.168102	0.024	0	0	-0.000017	0.000018	0	160.6548025	179.9960289	304.045929	2.775718	30.1469
949	0	-10	-17	-10.106188	16	3.672232	0.000106	0.041784	0.186134	0.026574	0	0	-0.00001	0.000012	0	512.9140427	554.9364409	90	4.135146	31.0723
950	0	-92	-3302	-1041.125984	3300	611.25726	0.014564	7.635913	30.653313	4.99284	0.000155	0.000155	-0.00273	0.002507	0.000012	0.11989129	3.153150687	145.30484	0.323236	31.099602
951	0	-1496	-1911	-1335.123664	1905	484.951424	-0.000106	2.759945	9.244471	1.874722	0.000003	0.000003	-0.00029	0.000288	0	0	0	295.591034	2.262324	29.617701
952	0	-12	-497	-77.307692	496	91.643365	0.000528	1.044751	7.101226	1.060209	0.000028	0.000028	-0.000328	0.000414	0.000002	14.78028053	37.54876455	160.114838	3.068294	32.190899
953	0	-5	-26	-8.731569	25	6.41181	0	0.057053	0.321383	0.047328	-0.000001	-0.000001	-0.000027	0.000022	0	71.18830405	77.24512911	233.746155	2.635185	30.775499
954	0	-291	-3417	-1498.140351	3415	1032.102387	0.062479	12.355864	26.097042	6.338484	-0.001037	-0.001037	-0.001231	0.001675	0.000019	0	2.232961251	231.009003	0.583065	30.715302
955	0	-21	-339	-155.605229	336	97.121949	-0.000211	0.881027	2.5471	0.522565	0.000056	0.000056	-0.000182	0.000118	0.000001	9.774705759	170.7986915	330.068481	0.329971	30.762199
956	0	-1043	-1582	-889.012085	1573	311.308354	0.000317	3.364553	35.898148	4.200351	-0.000013	-0.000013	-0.003518	0.002415	0.000018	0	0	30.963757	0.152383	29.6555
957	0	-2277	-3533	-2593.138381	3531	822.967999	-0.002427	6.087466	19.033768	3.950475	0.000054	0.000054	-0.001458	0.001079	0.000018	0	0	198.434952	0.174645	22.603701
958	0	-482	-815	-588.117742	799	195.234831	-0.0019	1.725912	8.715069	1.655578	-0.000121	-0.000121	-0.000653	0.000751	0.000006	0	228.0125374	3.406444	0.604338	28.975801
959	0	-47	-65	-44.780989	64	10.060914	-0.000211	0.141087	0.795798	0.126749	-0.000002	-0.000002	-0.000058	0.000065	0	137.6635963	184.1113183	106.94091	0.532945	30.858799
960	0	-6	-68	-32.815407	67	18.271434	-0.000317	0.190718	0.537545	0.081634	0.000002	0.000002	-0.000033	0.000025	0	102.6663387	113.4815336	192.264771	1.69799	29.580599
961	0	-4	-44	-8.827027	42	6.758431	0.000106	0.071118	0.344	0.070752	0	0	-0.000032	0.000028	0	431.2941943	485.3907681	299.475891	6.53252	31.0429
962	0	-19	-28	-12.705474	26	5.93121	-0.000106	0.092378	0.445356	0.073583	0.000001	0.000001	-0.000031	0.000054	0	99.54698157	104.7849889	71.565048	1.768848	28.3745
963	0	-23	-35	-19.244204	34	7.533789	0.000211	0.063751	0.533197	0.057563	-0.000003	-0.000003	-0.000052	0.000052	0	607.7356915	702.0164287	153.434952	1.226817	31.767401
964	0	-2	-35	-6.270878	33	6.897573	0	0.068747	0.801423	0.095721	0.000004	0.000004	-0.000053	0.000045	0	88.50400328	120.1548471	146.909653	4.482751	29.6366
965	0	-15	-180	-45.435093	173	36.880853	0.000106	0.363959	1.401692	0.31194	-0.000009	-0.000009	-0.00005	0.000062	0	22.73704083	61.5674546	291.501434	1.68249	29.7213
966	0	-27	-35	-19.46786	33	7.322846	-0.001583	0.08801	0.824129	0.078213	0.000016	0.000016	-0.000091	0.000052	0	960.1029653	1075.465743	218.088776	2.165111	33.148499
967	0	-662	-1262	-588.499617	1260	319.246227	-0.000211	2.25293	6.387937	1.041955	-0.000003	-0.000003	-0.000268	0.000246	0.000001	0	9.818001076	45	0.695563	31.317299
968	0	-27	-137	-53.043478	135	24.76792	0.000211	0.459668	2.76358	0.501989	-0.000017	-0.000017	-0.000283	0.000193	0	38.85214804	122.9698522	225	1.999398	31.9823
969	0	-111	-190	-113.268072	181	21.291589	-0.000211	0.270359	2.21131	0.312549	0.000001	0.000001	-0.000226	0.000187	0.000002	19.3308259	363.7830386	351.869904	0.628725	28.277201
970	0	-1358	-4425	-1895.028219	4423	1381.636228	0.00095	8.147383	19.253325	4.399335	-0.000013	-0.000013	-0.000808	0.000553	0.000004	0	0	45	0.252381	31.8633
971	0	-378	-1946	-1227.986405	1945	381.271757	-0.017203	5.352667	28.464142	3.831097	-0.000539	-0.000539	-0.001826	0.002353	0.000006	0	5.121547626	66.801407	0.215206	30.027201
972	0	-26	-34	-25.573394	16	3.799641	-0.000106	0.047703	0.250158	0.03097	-0.000001	-0.000001	-0.000014	0.000015	0	264.7277247	291.8164526	111.037514	0.465272	30.2911
973	0	-31	-54	-16.764228	53	14.572544	-0.000528	0.21175	0.832947	0.156783	-0.000004	-0.000004	-0.000048	0.000037	0.000001	373.047362	419.917635	130.236359	2.476406	31.377501
974	0	-7	-30	-8.730219	29	5.947232	-0.000106	0.062752	0.378323	0.052482	-0.000002	-0.000002	-0.000021	0.000024	0	267.024309	367.9012803	247.174973	2.583453	31.798899
975	0	-51	-476	-167.612434	474	135.979406	0.004327	1.511397	5.696898	0.885701	0.000108	0.000108	-0.00031	0.000286	0.000002	4.134388768	168.6881378	105.853027	0.532045	31.8598
976	0	-30	-522	-52.187029	516	78.285636	0.000528	0.572998	12.580471	1.666627	-0.000012	-0.000012	-0.000699	0.000705	0.000002	15.51060161	31.57819829	303.899445	0.230068	29.486101
977	0	-315	-729	-241.309413	727	180.314242	-0.001478	1.654647	4.444817	0.87113	-0.000008	-0.000008	-0.000365	0.000264	0.000002	0	27.16967963	274.862762	2.856896	30.671202
978	0	-199	-898	-290.40832	890	195.243547	0.000211	1.404823	6.417613	0.959884	0.00005	0.00005	-0.000342	0.000429	0.000003	0.001721694	20.6067303	267.709381	0.619217	30.797901
979	0	-10	-29	-15.492593	28	7.511839	0	0.097032	0.662075	0.08751	0.000007	0.000007	-0.000065	0.000092	0	114.1045106	193.7959031	183.735657	13.450694	21.132999
980	0	-1686	-3310	-1490.060458	3303	946.64228	-0.012031	5.613366	12.084126	2.039343	-0.000229	-0.000229	-0.000374	0.000371	0	0	0	230.194427	0.256306	30.790199
981	0	-13	-35	-14.168302	32	3.719552	0	0.07279	0.642745	0.071039	0.000003	0.000003	-0.000032	0.000053	0	883.0043052	1014.632577	14.534455	2.124556	33.32
982	0	-1936	-2265	-1616.501718	2260	441.95509	-0.002744	4.89068	15.943833	2.975001	0.000288	0.000288	-0.001443	0.00099	0.000008	0	0	254.291367	0.171379	31.266899
983	0	-3678	-3873	-3383.47281	3539	663.58745	-0.000106	4.419279	21.718811	5.735747	-0.000013	-0.000013	-0.000571	0.000322	-0.000001	0	0	231.215637	0.055179	28.578199
984	0	-63	-205	-86.146341	202	37.35644	-0.001794	0.378173	2.002298	0.237726	-0.000056	-0.000056	-0.000108	0.000094	0.000002	19.64525236	59.32759406	153.434952	0	28.8666
985	0	-388	-2322	-848.386339	2320	689.868663	0.001583	5.977641	21.641001	2.897606	0.000026	0.000026	-0.001934	0.002687	0.000021	0	7.026969479	244.203979	0.168524	30.877701
986	0	-1554	-2192	-1434.201693	2190	613.526685	-0.000106	3.35878	11.328688	2.724296	0.000312	0.000312	-0.000312	0.000385	0.000006	0	0	92.935677	0.180426	31.152802
987	0	-26	-63	-20.592294	61	14.693996	0.000106	0.18183	0.531774	0.112819	-0.000005	-0.000005	-0.000043	0.000036	0	74.6987949	243.4669612	119.744881	2.94299	32.681599
988	0	-2	-3926	-1239.643731	3924	1209.294424	0	10.303363	26.822523	7.348455	0.000239	0.000239	-0.001053	0.001294	0.000003	2.132589036	8.084353112	67.380135	0.071006	30.2792
989	0	-1506	-2467	-1230.208059	2463	567.015497	0.005594	6.95757	23.704466	4.681083	0.00015	0.00015	-0.001984	0.001997	0.000006	0	0	244.983109	0.22925	31.075102
990	0	-253	-1002	-311.094595	1000	227.40631	-0.000739	2.072401	10.348507	1.492968	0.000018	0.000018	-0.000763	0.000414	0.000005	0	19.60397088	240.945389	0.334543	29.563101
991	0	-4083	-5268	-3545.562547	5266	1245.385979	-0.000422	7.910923	24.573193	4.38956	0.000039	0.000039	-0.00083	0.001276	-0.000004	0	0	59.826481	0.104232	30.871401
992	0	-118	-801	-295.407836	799	226.523518	-0.000633	1.563648	4.0347	0.89078	0.000014	0.000014	-0.000272	0.000371	0.000001	2.539387257	36.31070519	90	0.326557	31.653301
993	0	-26	-40	-27.017735	20	3.730844	0.000211	0.068317	0.253383	0.048346	0.000004	0.000004	-0.000018	0.000025	0	568.3679908	585.7195349	78.761864	0.749514	31.1745
994	0	-21	-35	-21.024276	34	8.101753	0.000106	0.111404	0.434528	0.089552	-0.000003	-0.000003	-0.000041	0.000046	0.000001	186.9646201	303.9773479	50.106483	1.174631	29.222198
995	0	-28	-34	-22.689917	33	6.947555	-0.000528	0.165478	0.703379	0.164519	0.00001	0.00001	-0.000063	0.000079	0.000001	108.7508441	128.0480711	197.525574	0.576583	30.748899
996	0	-4028	-5072	-3368.243366	5069	1313.755694	-0.002322	8.847584	31.46431	5.912325	-0.000003	-0.000003	-0.002023	0.001977	0.000002	0	0	336.898193	0.148353	29.880201
997	0	-113	-708	-106.454887	699	120.667846	-0.000422	0.862659	5.840518	1.167397	-0.000014	-0.000014	-0.000209	0.000212	0.000002	12.51474358	23.77699135	13.371332	1.744599	29.446901
998	0	-3117	-4974	-3470.559533	4972	1746.354048	0.011398	9.245641	40.538609	9.947462	-0.000322	-0.000322	-0.003454	0.003254	0.000004	0	0	312.032471	0.111045	30.025101
999	0	-509	-3666	-1666.787199	3664	1046.873364	0.001583	8.717458	23.98068	4.677994	0.000134	0.000134	-0.000961	0.001034	0.000004	0	3.447870439	194.101608	0.08398	30.5256
1000	0	-767	-3351	-1775.355556	3334	1036.226157	0.000211	7.904225	14.554819	3.421049	0.000025	0.000025	-0.000557	0.000558	0.000007	0	1.128580384	163.610458	0.29841	30.956799
1001	0	-1269	-1332	-1156.426958	886	147.272044	0.000106	1.57347	12.956086	1.790699	0	0	-0.000734	0.000421	0.000006	0	0	276.340179	0.249325	31.4951
1002	0	-1259	-1547	-966.05102	1545	516.67102	-0.008971	2.764221	7.85148	2.074019	-0.000162	-0.000162	-0.000235	0.000233	0.000001	0	0	323.106934	0.283675	31.637899
1003	0	-117	-254	-100.778707	252	38.816999	0	0.390015	2.137788	0.362713	0.000006	0.000006	-0.000155	0.00015	0.000001	17.08431009	73.09953711	22.249023	0.422251	30.5305
1004	0	-179	-656	-235.412519	654	202.731188	0.000317	1.098991	3.249367	0.678546	-0.000012	-0.000012	-0.000162	0.000148	0	1.412694032	41.54574252	128.659805	1.84913	30.548698
1005	0	-1003	-1081	-862.445448	743	153.057031	0.001583	1.355252	5.756633	0.75036	-0.000014	-0.000014	-0.000095	0.000102	0.000001	0	0	315	0.776827	30.815399
1006	0	-830	-970	-554.776772	946	168.825367	-0.002005	2.314654	8.789722	1.433443	0.000045	0.000045	-0.000498	0.00054	0.000002	0	20.37945232	-1	0.411201	30.7188
1007	0	-72	-75	-44.847973	69	11.943301	-0.000211	0.175527	0.94685	0.137718	0.000001	0.000001	-0.000042	0.000208	0.000002	19.73427896	24.88545262	193.654785	0.579588	31.196901
1008	0	-11	-1400	-187.783439	1399	338.530716	0.000106	3.292818	18.61735	4.89166	0.000001	0.000001	-0.001227	0.001255	0.000009	11.50679509	15.33902642	25.836754	0.431262	27.5464
1009	0	-31	-55	-33.549331	53	9.741306	0.000211	0.084881	0.45794	0.06614	-0.000001	-0.000001	-0.000037	0.000023	0	118.2210446	131.9249556	72.89727	7.017757	29.299898
